# Supplementary material for: Aberrant NSUN2-mediated m5C modification of H19 lncRNA is associated with poor differentiation of hepatocellular carcinoma
Source: Oncogene. 2020 Sep 25;39(45):6906–19. doi: 10.1038/s41388-020-01475-w (PMC7644462; doi:10.1038/s41388-020-01475-w)
Supplement: Supplementary file 6 — Additional file 4 [file 41388_2020_1475_MOESM6_ESM.xlsx]

## Sheet: Sheet2
Accession	Description	Score	Coverage	# Proteins	# Unique Peptides	# Peptides	# PSMs	# AAs	MW [kDa]	calc. pI
	A2	Sequence	# PSMs	# Proteins	# Protein Groups	Protein Group Accessions	Modifications	ΔCn	q-Value	PEP	IonScore	Exp Value	Charge	MH+ [Da]	ΔM [ppm]	RT [min]	# Missed Cleavages
	High	GFSSGSAVVSGGSR	1	1	1	P35908		0	0	8.875e-12	89.74	1.26342e-08	2	1254.61	-0.213642	27.6034	0
	High	GSSSGGGYSSGSSSYGSGGR	1	1	1	P35908		0	0	1.592e-15	87.54	1.76198e-09	2	1740.7	-2.74489	25.799	0
	High	HGGGGGGFGGGGFGSR	2	1	1	P35908		0	0	2.783e-11	53.56	2.00452e-05	2	1320.58	-2.94129	26.5264	0
	High	STSSFScLSR	1	1	1	P35908	C7(Carbamidomethyl)	0	0	3.161e-05	51.58	3.30137e-05	2	1131.51	1.07882	28.2003	0
	High	AQYEEIAQR	1	6	3	P35908;P04259;P02538		0	0	5.076e-06	47.18	0.000257467	2	1107.54	-0.712789	27.1764	0
	High	GGSGGGGSISGGGYGSGGGSGGR	1	1	1	P35908		0	0	0.003695	41.29	0.000282347	2	1741.75	-2.01441	26.1503	0
	High	LLEGEEcR	1	11	5	P35908;P04259;P02538;O95678;P13647	C7(Carbamidomethyl)	0	0	0.009553	39.24	0.000947037	2	1005.47	0.487893	26.787	0
	High	VDPEIQNVK	1	1	1	P35908		0	0	0.008325	31.72	0.00498003	2	1041.56	0.694957	27.9194	0
	High	GFSSGSAVVSGGSRR	1	1	1	P35908		0	0	0.007858	21.63	0.0920672	3	1410.71	0.20067	26.3196	1
	High	IEISELNR	1	2	2	P04264;P35908		0	0.002	0.01962	42.6	0.000752871	2	973.531	-0.160007	31.8762	0
	High	KLLEGEEcR	1	10	5	P35908;P04259;P02538;O95678;P13647	C8(Carbamidomethyl)	0	0.002	0.02078	41.96	0.000971113	2	1133.56	-1.34346	25.9248	1
	High	GGSISGGGYGSGGGK	1	1	1	P35908		0	0.002	0.01805	33.55	0.00357672	2	1197.55	-1.45648	25.3058	0
P60709	Actin, cytoplasmic 1 OS=Homo sapiens GN=ACTB PE=1 SV=1 - [ACTB_HUMAN]	358.853	32	10	1	9	17	375	41.7097	5.47803
	A2	Sequence	# PSMs	# Proteins	# Protein Groups	Protein Group Accessions	Modifications	ΔCn	q-Value	PEP	IonScore	Exp Value	Charge	MH+ [Da]	ΔM [ppm]	RT [min]	# Missed Cleavages
	High	AGFAGDDAPR	3	10	2	P60709;P63261		0	0	4.697e-10	81.7	5.94953e-08	2	976.449	0.187032	27.3489	0
	High	QEYDESGPSIVHR	2	7	2	P60709;P63261		0	0	1.261e-12	79.91	9.39264e-08	2	1516.7	-2.02989	27.7223	0
	High	DSYVGDEAQSKR	2	6	2	P60709;P63261		0	0	3.588e-08	59.57	1.1372e-05	2	1354.62	-0.677073	25.7529	1
	High	DSYVGDEAQSK	1	6	2	P60709;P63261		0	0	9.243e-06	45.43	0.000126024	2	1198.52	-0.0141043	26.6583	0
	High	GYSFTTTAER	1	2	2	P60709;P63261		0	0	0.0009516	38.62	0.000927478	2	1132.53	-0.159204	29.0846	0
	High	mTQImFETFNTPAMYVAIQAVLSLYASGR	3	2	2	P60709;P63261	M1(Oxidation); M5(Oxidation)	0	0	1.037e-06	38.39	0.00241221	3	3285.59	-2.2112	67.731	0
	High	dDDIAALVVDNGSGmcK	1	1	1	P60709	N-Term(Acetyl); M15(Oxidation); C16(Carbamidomethyl)	0	0	2.21e-05	32.54	0.0022566	2	1837.79	-1.13254	54.0223	0
	High	AVFPSIVGRPR	1	9	2	P60709;P63261		0	0	0.0001833	30.57	0.00714756	3	1198.71	0.253537	33.5682	0
	High	dDDIAALVVDnGSGmcK	2	1	1	P60709	N-Term(Acetyl); N11(Deamidated); M15(Oxidation); C16(Carbamidomethyl)	0	0	0.002958	26.93	0.00567751	2	1838.78	-0.737535	55.4105	0
	High	VAPEEHPVLLTEAPLNPK	1	2	2	P60709;P63261		0.0455	0.065	0.2868	20.88	0.0812499	3	1954.06	-1.38152	38.5041	0
P63261	Actin, cytoplasmic 2 OS=Homo sapiens GN=ACTG1 PE=1 SV=1 - [ACTG_HUMAN]	351.346	32	10	1	9	16	375	41.7658	5.47803
	A2	Sequence	# PSMs	# Proteins	# Protein Groups	Protein Group Accessions	Modifications	ΔCn	q-Value	PEP	IonScore	Exp Value	Charge	MH+ [Da]	ΔM [ppm]	RT [min]	# Missed Cleavages
	High	AGFAGDDAPR	3	10	2	P60709;P63261		0	0	4.697e-10	81.7	5.94953e-08	2	976.449	0.187032	27.3489	0
	High	QEYDESGPSIVHR	2	7	2	P60709;P63261		0	0	1.261e-12	79.91	9.39264e-08	2	1516.7	-2.02989	27.7223	0
	High	DSYVGDEAQSKR	2	6	2	P60709;P63261		0	0	3.588e-08	59.57	1.1372e-05	2	1354.62	-0.677073	25.7529	1
	High	DSYVGDEAQSK	1	6	2	P60709;P63261		0	0	9.243e-06	45.43	0.000126024	2	1198.52	-0.0141043	26.6583	0
	High	GYSFTTTAER	1	2	2	P60709;P63261		0	0	0.0009516	38.62	0.000927478	2	1132.53	-0.159204	29.0846	0
	High	mTQImFETFNTPAMYVAIQAVLSLYASGR	3	2	2	P60709;P63261	M1(Oxidation); M5(Oxidation)	0	0	1.037e-06	38.39	0.00241221	3	3285.59	-2.2112	67.731	0
	High	eEEIAALVIDNGSGmcK	1	1	1	P63261	N-Term(Acetyl); M15(Oxidation); C16(Carbamidomethyl)	0	0	6.078e-06	36.3	0.00260209	2	1893.86	-0.958448	58.4833	0
	High	AVFPSIVGRPR	1	9	2	P60709;P63261		0	0	0.0001833	30.57	0.00714756	3	1198.71	0.253537	33.5682	0
	High	eEEIAALVIDnGSGmcK	1	1	1	P63261	N-Term(Acetyl); N11(Deamidated); M15(Oxidation); C16(Carbamidomethyl)	0	0.015	0.08651	26.14	0.0159309	2	1894.84	-0.188686	59.5143	0
	High	VAPEEHPVLLTEAPLNPK	1	2	2	P60709;P63261		0.0455	0.065	0.2868	20.88	0.0812499	3	1954.06	-1.38152	38.5041	0
	A2	Sequence	# PSMs	# Proteins	# Protein Groups	Protein Group Accessions	Modifications	ΔCn	q-Value	PEP	IonScore	Exp Value	Charge	MH+ [Da]	ΔM [ppm]	RT [min]	# Missed Cleavages
	High	ISISTSGGSFR	1	1	1	P13647		0	0	3.985e-07	59.62	1.37521e-05	2	1111.57	-0.324911	31.7302	0
	High	YEELQQTAGR	1	1	1	P13647		0	0	3.306e-07	54.88	4.4862e-05	2	1194.57	-0.598499	26.8815	0
	High	AQYEEIANR	1	1	1	P13647		0	0	4.237e-05	48.15	0.000228132	2	1093.53	0.863755	27.0443	0
	High	LLEGEEcR	1	11	5	P35908;P04259;P02538;O95678;P13647	C7(Carbamidomethyl)	0	0	0.009553	39.24	0.000947037	2	1005.47	0.487893	26.787	0
	High	GRLDSELR	1	5	3	P04259;P02538;P13647		0	0	0.004944	35.72	0.00462157	2	945.512	0.58813	26.3174	1
	High	NKYEDEINKR	1	6	4	P04264;P04259;P02538;P13647		0	0	0.01557	34.05	0.00584422	2	1308.65	-0.340126	25.4593	2
	High	SLYNLGGSKR	1	1	1	P13647		0	0	0.007214	32.17	0.00661343	2	1094.59	-1.50355	26.7227	1
	High	KLLEGEEcR	1	10	5	P35908;P04259;P02538;O95678;P13647	C8(Carbamidomethyl)	0	0.002	0.02078	41.96	0.000971113	2	1133.56	-1.34346	25.9248	1
	High	SFSTASAITPSVSR	1	1	1	P13647		0	0.002	0.02678	28.19	0.0244245	2	1410.72	-1.0764	34.1461	0
P62269	40S ribosomal protein S18 OS=Homo sapiens GN=RPS18 PE=1 SV=3 - [RS18_HUMAN]	176.042	24.34	1	5	5	6	152	17.7079	10.9897
	A2	Sequence	# PSMs	# Proteins	# Protein Groups	Protein Group Accessions	Modifications	ΔCn	q-Value	PEP	IonScore	Exp Value	Charge	MH+ [Da]	ΔM [ppm]	RT [min]	# Missed Cleavages
	High	AGELTEDEVER	1	1	1	P62269		0	0	1.016e-10	75.63	2.01042e-07	2	1247.58	0.52894	28.0018	0
	High	VLNTNIDGR	2	1	1	P62269		0	0	2.689e-08	64.11	4.94892e-06	2	1001.54	0.712176	27.8175	0
	High	VITImQNPR	1	1	1	P62269	M5(Oxidation)	0	0	0.0002635	46.91	0.000440001	2	1087.6	2.17557	27.8581	0
	High	RAGELTEDEVER	1	1	1	P62269		0	0.009	0.04968	24.4	0.0432063	2	1403.67	-0.86697	26.5715	1
	High	YAHVVLR	1	1	1	P62269		0	0.026	0.1149	30.63	0.00973089	2	857.498	-1.10055	26.4474	0
	A2	Sequence	# PSMs	# Proteins	# Protein Groups	Protein Group Accessions	Modifications	ΔCn	q-Value	PEP	IonScore	Exp Value	Charge	MH+ [Da]	ΔM [ppm]	RT [min]	# Missed Cleavages
	High	VTMQNLNDR	1	7	2	P02533;P13645		0	0	4.087e-07	66.48	3.00249e-06	2	1090.53	0.0294885	27.3511	0
	High	LASYLDKVR	1	7	2	P02533;P13645		0	0	1.097e-07	63.99	2.57371e-06	2	1064.61	-0.459043	28.4621	1
	High	VTmQNLNDR	1	7	2	P02533;P13645	M3(Oxidation)	0	0	0.000978	51.83	7.48006e-05	2	1106.53	-0.00885203	25.1142	0
	High	LAADDFR	1	17	3	P02533;P13645;P05783		0	0	0.002914	38.5	0.00210468	2	807.4	-0.0849686	28.606	0
	High	APSTYGGGLSVSSSR	1	1	1	P02533		0	0	0.002499	32.2	0.00855635	2	1425.69	-1.76599	29.2631	0
	High	LASYLDK	1	8	3	P35527;P02533;P13645		0	0.004	0.0404	26.49	0.019073	2	809.441	0.73417	27.7066	0
	High	VLDELTLAR	1	5	1	P02533		0	0.007	0.04648	30.9	0.00727483	2	1029.59	0.808921	38.4996	0
P02768	Serum albumin OS=Homo sapiens GN=ALB PE=1 SV=2 - [ALBU_HUMAN]	152.5	11.49	1	7	7	7	609	69.3215	6.27783
	A2	Sequence	# PSMs	# Proteins	# Protein Groups	Protein Group Accessions	Modifications	ΔCn	q-Value	PEP	IonScore	Exp Value	Charge	MH+ [Da]	ΔM [ppm]	RT [min]	# Missed Cleavages
	High	AAFTEccQAADK	1	1	1	P02768	C6(Carbamidomethyl); C7(Carbamidomethyl)	0	0	2.014e-11	69.34	2.38646e-07	2	1371.57	0.883268	26.831	0
	High	DDNPNLPR	1	1	1	P02768		0	0	0.0004617	48.72	0.000114806	2	940.448	0.0207576	27.5397	0
	High	AEFAEVSK	1	1	1	P02768		0	0	0.002935	38.84	0.00140413	2	880.442	0.793647	27.0077	0
	High	YIcENQDSISSK	1	1	1	P02768	C3(Carbamidomethyl)	0	0	0.0001425	33.08	0.00292764	2	1443.64	-0.971642	27.2461	0
	High	ccTESLVNR	1	1	1	P02768	C1(Carbamidomethyl); C2(Carbamidomethyl)	0	0	0.007301	28.8	0.00692085	2	1138.5	-0.98861	26.8636	0
	High	TcVADESAENcDK	1	1	1	P02768	C2(Carbamidomethyl); C11(Carbamidomethyl)	0	0	0.008675	26.24	0.00237121	2	1498.58	-1.37176	25.9497	0
	High	LcTVATLR	1	1	1	P02768	C2(Carbamidomethyl)	0	0.022	0.1069	27.8	0.024064	2	933.519	0.27012	29.2924	0
P05187	Alkaline phosphatase, placental type OS=Homo sapiens GN=ALPP PE=1 SV=2 - [PPB1_HUMAN]	152.447	12.9	2	3	6	6	535	57.9173	6.29053
	A2	Sequence	# PSMs	# Proteins	# Protein Groups	Protein Group Accessions	Modifications	ΔCn	q-Value	PEP	IonScore	Exp Value	Charge	MH+ [Da]	ΔM [ppm]	RT [min]	# Missed Cleavages
	High	VQHASPAGTYAHTVNR	1	2	2	P05187;P09923		0	0	7.427e-11	76.05	4.58138e-07	3	1708.85	0.590949	25.773	0
	High	EAAEALGAAK	1	1	1	P05187		0	0	3.027e-06	50.89	8.55439e-05	2	930.489	0.165624	26.3806	0
	High	SVGVVTTTR	1	3	2	P05187;P09923		0	0	1.712e-06	49.48	0.000123428	2	919.521	0.0415998	26.672	0
	High	GNFQTIGLSAAAR	1	2	1	P05187		0	0	0.0002134	39.55	0.00169149	2	1305.69	-0.899421	35.4935	0
	High	GNEVISVmNR	1	3	2	P05187;P09923	M8(Oxidation)	0	0	0.0004685	33.9	0.00592738	2	1134.56	-0.814668	27.7357	0
	High	GSSIFGLAPGK	1	2	1	P05187		0	0	0.00852	22.89	0.0539746	2	1033.57	0.771835	37.5215	0
P02545	Prelamin-A/C OS=Homo sapiens GN=LMNA PE=1 SV=1 - [LMNA_HUMAN]	152.298	7.83	1	5	5	5	664	74.0947	7.02002
	A2	Sequence	# PSMs	# Proteins	# Protein Groups	Protein Group Accessions	Modifications	ΔCn	q-Value	PEP	IonScore	Exp Value	Charge	MH+ [Da]	ΔM [ppm]	RT [min]	# Missed Cleavages
	High	ITESEEVVSR	1	1	1	P02545		0	0	2.313e-08	72.37	9.7344e-07	2	1148.58	0.834564	27.1116	0
	High	SGAQASSTPLSPTR	1	1	1	P02545		0	0	3.724e-08	56.03	3.95393e-05	2	1359.68	-0.998156	27.1598	0
	High	SLETENAGLR	1	1	1	P02545		0	0	2.129e-05	53.59	6.47533e-05	2	1089.55	0.208559	27.6214	0
	High	LSPSPTSQR	1	1	1	P02545		0	0	2.402e-05	43.31	0.000482992	2	972.511	-0.197992	25.6946	0
	High	LADALQELR	1	1	1	P02545		0	0.03	0.1625	23.44	0.0394021	2	1028.57	0.467548	35.5599	0
	A2	Sequence	# PSMs	# Proteins	# Protein Groups	Protein Group Accessions	Modifications	ΔCn	q-Value	PEP	IonScore	Exp Value	Charge	MH+ [Da]	ΔM [ppm]	RT [min]	# Missed Cleavages
	High	AQYEEIAQR	1	6	3	P35908;P04259;P02538		0	0	5.076e-06	47.18	0.000257467	2	1107.54	-0.712789	27.1764	0
	High	YEELQITAGR	1	2	2	P04264;P04259		0	0	0.0004887	45.62	0.00038245	2	1179.6	-1.31125	32.6081	0
	High	LLEGEEcR	1	11	5	P35908;P04259;P02538;O95678;P13647	C7(Carbamidomethyl)	0	0	0.009553	39.24	0.000947037	2	1005.47	0.487893	26.787	0
	High	SGFSSISVSR	1	2	1	P04259		0	0	0.00118	37.19	0.00202444	2	1026.52	0.990954	30.5342	0
	High	GRLDSELR	1	5	3	P04259;P02538;P13647		0	0	0.004944	35.72	0.00462157	2	945.512	0.58813	26.3174	1
	High	NKYEDEINKR	1	6	4	P04264;P04259;P02538;P13647		0	0	0.01557	34.05	0.00584422	2	1308.65	-0.340126	25.4593	2
	High	KLLEGEEcR	1	10	5	P35908;P04259;P02538;O95678;P13647	C8(Carbamidomethyl)	0	0.002	0.02078	41.96	0.000971113	2	1133.56	-1.34346	25.9248	1
P09923	Intestinal-type alkaline phosphatase OS=Homo sapiens GN=ALPI PE=1 SV=2 - [PPBI_HUMAN]	111.247	9.09	1	1	4	4	528	56.7764	5.85889
	A2	Sequence	# PSMs	# Proteins	# Protein Groups	Protein Group Accessions	Modifications	ΔCn	q-Value	PEP	IonScore	Exp Value	Charge	MH+ [Da]	ΔM [ppm]	RT [min]	# Missed Cleavages
	High	VQHASPAGTYAHTVNR	1	2	2	P05187;P09923		0	0	7.427e-11	76.05	4.58138e-07	3	1708.85	0.590949	25.773	0
	High	SVGVVTTTR	1	3	2	P05187;P09923		0	0	1.712e-06	49.48	0.000123428	2	919.521	0.0415998	26.672	0
	High	GNEVISVmNR	1	3	2	P05187;P09923	M8(Oxidation)	0	0	0.0004685	33.9	0.00592738	2	1134.56	-0.814668	27.7357	0
	High	ANFQTIGLSAAAR	1	1	1	P09923		0	0.015	0.06761	25.86	0.0411177	2	1319.71	0.201165	36.4369	0
Q15149	Plectin OS=Homo sapiens GN=PLEC PE=1 SV=3 - [PLEC_HUMAN]	103.529	0.66	1	3	3	3	4684	531.466	5.96045
	A2	Sequence	# PSMs	# Proteins	# Protein Groups	Protein Group Accessions	Modifications	ΔCn	q-Value	PEP	IonScore	Exp Value	Charge	MH+ [Da]	ΔM [ppm]	RT [min]	# Missed Cleavages
	High	LSVAAQEAAR	1	1	1	Q15149		0	0	1.442e-06	66.95	3.32021e-06	2	1015.56	3.49259	26.9581	0
	High	SDEGQLSPATR	1	1	1	Q15149		0	0	3.314e-05	46.17	0.000258454	2	1160.55	-2.43169	26.7249	0
	High	GTQGAEEVLR	1	1	1	Q15149		0	0	5.256e-05	38.57	0.00165404	2	1059.54	-0.187904	27.3287	0
	A2	Sequence	# PSMs	# Proteins	# Protein Groups	Protein Group Accessions	Modifications	ΔCn	q-Value	PEP	IonScore	Exp Value	Charge	MH+ [Da]	ΔM [ppm]	RT [min]	# Missed Cleavages
	High	AQYEEIAQR	1	6	3	P35908;P04259;P02538		0	0	5.076e-06	47.18	0.000257467	2	1107.54	-0.712789	27.1764	0
	High	LLEGEEcR	1	11	5	P35908;P04259;P02538;O95678;P13647	C7(Carbamidomethyl)	0	0	0.009553	39.24	0.000947037	2	1005.47	0.487893	26.787	0
	High	GRLDSELR	1	5	3	P04259;P02538;P13647		0	0	0.004944	35.72	0.00462157	2	945.512	0.58813	26.3174	1
	High	NKYEDEINKR	1	6	4	P04264;P04259;P02538;P13647		0	0	0.01557	34.05	0.00584422	2	1308.65	-0.340126	25.4593	2
	High	KLLEGEEcR	1	10	5	P35908;P04259;P02538;O95678;P13647	C8(Carbamidomethyl)	0	0.002	0.02078	41.96	0.000971113	2	1133.56	-1.34346	25.9248	1
	High	SGFSSVSVSR	1	1	1	P02538		0	0.047	0.2346	21.64	0.0541536	2	1012.51	0.848519	28.3376	0
P04406	Glyceraldehyde-3-phosphate dehydrogenase OS=Homo sapiens GN=GAPDH PE=1 SV=3 - [G3P_HUMAN]	97.8757	11.04	2	4	4	4	335	36.0304	8.45557
	A2	Sequence	# PSMs	# Proteins	# Protein Groups	Protein Group Accessions	Modifications	ΔCn	q-Value	PEP	IonScore	Exp Value	Charge	MH+ [Da]	ΔM [ppm]	RT [min]	# Missed Cleavages
	High	VGVnGFGR	1	1	1	P04406	N4(Deamidated)	0	0	0.0001548	54.41	6.44793e-05	2	806.415	-0.457045	29.474	0
	High	LTGmAFR	1	2	1	P04406	M4(Oxidation)	0	0	0.002423	49.16	9.64644e-05	2	811.41	-3.76446	26.7051	0
	High	VPTANVSVVDLTcR	1	1	1	P04406	C13(Carbamidomethyl)	0	0	0.006747	29.79	0.0173699	3	1530.8	0.799705	40.2847	0
	High	VIPELNGK	1	1	1	P04406		0	0.004	0.03227	33.08	0.00182055	2	869.509	-0.0695773	29.0598	0
P07355	Annexin A2 OS=Homo sapiens GN=ANXA2 PE=1 SV=2 - [ANXA2_HUMAN]	94.528	5.6	2	2	2	2	339	38.5798	7.75244
	A2	Sequence	# PSMs	# Proteins	# Protein Groups	Protein Group Accessions	Modifications	ΔCn	q-Value	PEP	IonScore	Exp Value	Charge	MH+ [Da]	ΔM [ppm]	RT [min]	# Missed Cleavages
	High	TNQELQEINR	1	2	1	P07355		0	0	4.631e-09	78.42	2.12223e-07	2	1244.62	-2.18094	27.3962	0
	High	QDIAFAYQR	1	1	1	P07355		0	0	0.0001751	40.34	0.00110039	2	1111.55	-0.964191	33.1239	0
P14618	Pyruvate kinase PKM OS=Homo sapiens GN=PKM PE=1 SV=4 - [KPYM_HUMAN]	93.9867	6.97	1	4	4	5	531	57.9	7.84033
	A2	Sequence	# PSMs	# Proteins	# Protein Groups	Protein Group Accessions	Modifications	ΔCn	q-Value	PEP	IonScore	Exp Value	Charge	MH+ [Da]	ΔM [ppm]	RT [min]	# Missed Cleavages
	High	APIIAVTR	1	1	1	P14618		0	0	1.954e-07	56.65	4.54171e-06	2	840.53	-0.159904	30.5626	0
	High	MQHLIAR	1	1	1	P14618		0	0	0.01377	39.29	0.000800772	2	868.482	0.0864362	26.0181	0
	High	GDYPLEAVR	1	1	1	P14618		0	0.004	0.03686	28.03	0.0240032	2	1019.52	-0.487469	32.5508	0
	High	mQHLIAR	1	1	1	P14618	M1(Oxidation)	0	0.015	0.06277	33.21	0.0036531	2	884.476	-0.928659	24.7253	0
	High	NTGIIcTIGPASR	1	1	1	P14618	C6(Carbamidomethyl)	0	0.098	0.4164	21.64	0.122702	2	1359.7	-2.58269	34.6338	0
P30101	Protein disulfide-isomerase A3 OS=Homo sapiens GN=PDIA3 PE=1 SV=4 - [PDIA3_HUMAN]	88.9446	6.14	1	3	3	3	505	56.7468	6.354
	A2	Sequence	# PSMs	# Proteins	# Protein Groups	Protein Group Accessions	Modifications	ΔCn	q-Value	PEP	IonScore	Exp Value	Charge	MH+ [Da]	ΔM [ppm]	RT [min]	# Missed Cleavages
	High	LAPEYEAAATR	1	1	1	P30101		0	0	4.669e-08	56.96	3.28237e-05	2	1191.6	-0.282012	28.4251	0
	High	DGEEAGAYDGPR	1	1	1	P30101		0	0	0.001371	41.48	0.000138687	2	1236.51	-1.62677	27.5028	0
	High	LNFAVASR	1	1	1	P30101		0	0.015	0.06537	32.45	0.00438017	2	877.49	1.03192	31.4531	0
P07437	Tubulin beta chain OS=Homo sapiens GN=TUBB PE=1 SV=2 - [TBB5_HUMAN]	87.5954	7.21	10	3	3	3	444	49.639	4.89404
	A2	Sequence	# PSMs	# Proteins	# Protein Groups	Protein Group Accessions	Modifications	ΔCn	q-Value	PEP	IonScore	Exp Value	Charge	MH+ [Da]	ΔM [ppm]	RT [min]	# Missed Cleavages
	High	ISVYYNEATGGK	1	1	1	P07437		0	0	1.219e-07	62.06	7.28091e-06	2	1301.64	-1.39649	30.5207	0
	High	LAVNmVPFPR	1	10	1	P07437	M5(Oxidation)	0	0	0.0009846	46.11	0.000494711	2	1159.63	-0.505845	39	0
	High	FPGQLNADLR	1	10	1	P07437		0	0.004	0.04365	29.63	0.0195463	2	1130.59	-0.717569	35.7575	0
P26373	60S ribosomal protein L13 OS=Homo sapiens GN=RPL13 PE=1 SV=4 - [RL13_HUMAN]	84.9709	9	1	2	2	2	211	24.2465	11.6489
	A2	Sequence	# PSMs	# Proteins	# Protein Groups	Protein Group Accessions	Modifications	ΔCn	q-Value	PEP	IonScore	Exp Value	Charge	MH+ [Da]	ΔM [ppm]	RT [min]	# Missed Cleavages
	High	STESLQANVQR	1	1	1	P26373		0	0	8.669e-12	83.13	9.33902e-08	2	1232.62	-2.00411	26.8793	0
	High	GFSLEELR	1	1	1	P26373		0	0.009	0.05023	26.59	0.0254365	2	950.494	-0.0990131	38.4075	0
P60174	Triosephosphate isomerase OS=Homo sapiens GN=TPI1 PE=1 SV=3 - [TPIS_HUMAN]	84.97	4.2	1	1	1	1	286	30.7717	5.92236
	A2	Sequence	# PSMs	# Proteins	# Protein Groups	Protein Group Accessions	Modifications	ΔCn	q-Value	PEP	IonScore	Exp Value	Charge	MH+ [Da]	ΔM [ppm]	RT [min]	# Missed Cleavages
	High	SNVSDAVAQSTR	1	1	1	P60174		0	0	8.459e-14	84.97	4.64893e-08	2	1234.6	0.156561	26.9884	0
P21333	Filamin-A OS=Homo sapiens GN=FLNA PE=1 SV=4 - [FLNA_HUMAN]	83.8532	2.04	1	4	4	4	2647	280.564	6.06201
	A2	Sequence	# PSMs	# Proteins	# Protein Groups	Protein Group Accessions	Modifications	ΔCn	q-Value	PEP	IonScore	Exp Value	Charge	MH+ [Da]	ΔM [ppm]	RT [min]	# Missed Cleavages
	High	AGQSAAGAAPGGGVDTR	1	1	1	P21333		0	0	2.056e-07	54.11	4.40551e-05	2	1442.69	-2.48948	26.3985	0
	High	DAPQDFHPDR	1	1	1	P21333		0	0	0.0001133	45.21	0.000159689	2	1197.53	-0.316986	26.8164	0
	High	EATTEFSVDAR	1	1	1	P21333		0	0	0.007182	28.23	0.0111984	2	1225.57	-0.360571	30.755	0
	High	AFGPGLQGGSAGSPAR	1	1	1	P21333		0	0.06	0.278	23.96	0.0540409	2	1429.72	-0.961558	30.4062	0
P00338	L-lactate dehydrogenase A chain OS=Homo sapiens GN=LDHA PE=1 SV=2 - [LDHA_HUMAN]	82.0205	6.63	3	1	2	2	332	36.6654	8.26514
	A2	Sequence	# PSMs	# Proteins	# Protein Groups	Protein Group Accessions	Modifications	ΔCn	q-Value	PEP	IonScore	Exp Value	Charge	MH+ [Da]	ΔM [ppm]	RT [min]	# Missed Cleavages
	High	VTLTSEEEAR	1	1	1	P00338		0	0	2.301e-11	79.65	1.92939e-07	2	1134.56	0.759317	27.0735	0
	High	VIGSGcNLDSAR	1	4	2	P00338;P07195	C6(Carbamidomethyl)	0	0.002	0.02749	26.83	0.0227203	2	1248.6	-3.64141	27.5711	0
P61313	60S ribosomal protein L15 OS=Homo sapiens GN=RPL15 PE=1 SV=2 - [RL15_HUMAN]	81.3644	11.27	1	3	3	3	204	24.1311	11.6196
	A2	Sequence	# PSMs	# Proteins	# Protein Groups	Protein Group Accessions	Modifications	ΔCn	q-Value	PEP	IonScore	Exp Value	Charge	MH+ [Da]	ΔM [ppm]	RT [min]	# Missed Cleavages
	High	SLQSVAEER	1	1	1	P61313		0	0	3.562e-05	55.33	4.98252e-05	2	1018.52	1.13242	26.9705	0
	High	NTLQLHR	1	1	1	P61313		0	0	0.002168	48.67	6.72365e-05	2	881.494	-0.803069	25.4156	0
	High	QGYVIYR	1	1	1	P61313		0	0.105	0.4438	22.26	0.0537834	2	898.479	1.01305	29.0733	0
Q58FF3	Putative endoplasmin-like protein OS=Homo sapiens GN=HSP90B2P PE=5 SV=1 - [ENPLL_HUMAN]	81.31	2.51	2	1	1	1	399	45.8299	5.26221
	A2	Sequence	# PSMs	# Proteins	# Protein Groups	Protein Group Accessions	Modifications	ΔCn	q-Value	PEP	IonScore	Exp Value	Charge	MH+ [Da]	ΔM [ppm]	RT [min]	# Missed Cleavages
	High	LGVIEDHSNR	1	2	1	Q58FF3		0	0	3.505e-10	81.31	9.02318e-08	2	1139.58	0.820588	26.4165	0
P31946	14-3-3 protein beta/alpha OS=Homo sapiens GN=YWHAB PE=1 SV=3 - [1433B_HUMAN]	80.8689	5.69	1	1	1	2	246	28.0648	4.83057
	A2	Sequence	# PSMs	# Proteins	# Protein Groups	Protein Group Accessions	Modifications	ΔCn	q-Value	PEP	IonScore	Exp Value	Charge	MH+ [Da]	ΔM [ppm]	RT [min]	# Missed Cleavages
	High	AVTEQGHELSNEER	2	1	1	P31946		0	0	1.287e-09	57.48	1.84901e-05	2	1598.74	-1.17358	25.9608	0
	A2	Sequence	# PSMs	# Proteins	# Protein Groups	Protein Group Accessions	Modifications	ΔCn	q-Value	PEP	IonScore	Exp Value	Charge	MH+ [Da]	ΔM [ppm]	RT [min]	# Missed Cleavages
	High	IVLQIDNAR	1	2	1	P05783		0	0	1.12e-06	51.71	3.44009e-05	2	1041.61	-0.0203169	33.5446	0
	High	LAADDFR	1	17	3	P02533;P13645;P05783		0	0	0.002914	38.5	0.00210468	2	807.4	-0.0849686	28.606	0
	High	AQYDELAR	1	1	1	P05783		0	0	0.002117	35.37	0.00364455	2	965.47	0.900863	27.6573	0
P07900	Heat shock protein HSP 90-alpha OS=Homo sapiens GN=HSP90AA1 PE=1 SV=5 - [HS90A_HUMAN]	78.8999	6.97	4	3	5	5	732	84.6067	5.021
	A2	Sequence	# PSMs	# Proteins	# Protein Groups	Protein Group Accessions	Modifications	ΔCn	q-Value	PEP	IonScore	Exp Value	Charge	MH+ [Da]	ΔM [ppm]	RT [min]	# Missed Cleavages
	High	DQVANSAFVER	1	1	1	P07900		0	0	4.489e-07	48.79	0.000166483	2	1235.6	-1.43433	30.9242	0
	High	GVVDSEDLPLNISR	1	3	2	P07900;P08238		0	0	7.403e-05	33.88	0.00585243	2	1513.78	-0.758234	44.1047	0
	High	EDQTEYLEER	1	4	2	P08238;P07900		0	0.004	0.04365	32	0.00306014	2	1311.57	-1.18509	29.5783	0
	High	TDTGEPMGR	1	1	1	P07900		0	0.023	0.1115	26.06	0.0132542	2	963.421	1.02427	25.4647	0
	High	ALLFVPR	1	2	1	P07900		0	0.027	0.1344	26.57	0.0165219	2	815.513	-0.661022	39.1901	0
Q15365	Poly(rC)-binding protein 1 OS=Homo sapiens GN=PCBP1 PE=1 SV=2 - [PCBP1_HUMAN]	77.19	2.53	1	1	1	1	356	37.4739	7.09326
	A2	Sequence	# PSMs	# Proteins	# Protein Groups	Protein Group Accessions	Modifications	ΔCn	q-Value	PEP	IonScore	Exp Value	Charge	MH+ [Da]	ΔM [ppm]	RT [min]	# Missed Cleavages
	High	QGANINEIR	1	1	1	Q15365		0	0	3.179e-08	77.19	1.57563e-07	2	1014.53	0.451822	27.0297	0
P11142	Heat shock cognate 71 kDa protein OS=Homo sapiens GN=HSPA8 PE=1 SV=1 - [HSP7C_HUMAN]	76.5944	9.29	3	3	5	6	646	70.8542	5.51611
	A2	Sequence	# PSMs	# Proteins	# Protein Groups	Protein Group Accessions	Modifications	ΔCn	q-Value	PEP	IonScore	Exp Value	Charge	MH+ [Da]	ΔM [ppm]	RT [min]	# Missed Cleavages
	High	VEIIANDQGNR	1	7	3	P11021;P11142;P48741		0	0	3.134e-06	46.66	0.000242746	2	1228.63	1.88616	28.2282	0
	High	DAGTIAGLNVLR	1	1	1	P11142		0	0	7.197e-05	33.57	0.00624149	2	1199.67	-0.37975	45.0095	0
	High	TTPSYVAFTDTER	1	6	2	P11142;P48741		0	0	0.0003697	30.59	0.00929715	2	1487.7	-1.04636	35.508	0
	High	STAGDTHLGGEDFDNR	2	2	1	P11142		0	0	0.0009428	24.82	0.0112067	3	1691.73	1.95996	27.8153	0
	High	GTLDPVEK	1	1	1	P11142		0	0	0.002532	23.54	0.0400542	2	858.457	0.287159	27.2928	0
Q13283	Ras GTPase-activating protein-binding protein 1 OS=Homo sapiens GN=G3BP1 PE=1 SV=1 - [G3BP1_HUMAN]	76.06	2.36	1	1	1	1	466	52.1321	5.51611
	A2	Sequence	# PSMs	# Proteins	# Protein Groups	Protein Group Accessions	Modifications	ΔCn	q-Value	PEP	IonScore	Exp Value	Charge	MH+ [Da]	ΔM [ppm]	RT [min]	# Missed Cleavages
	High	EAGEQGDIEPR	1	1	1	Q13283		0	0	6.227e-09	76.06	1.67226e-07	2	1200.55	-0.669575	26.6064	0
P62805	Histone H4 OS=Homo sapiens GN=HIST1H4A PE=1 SV=2 - [H4_HUMAN]	73.8908	19.42	1	2	2	3	103	11.3604	11.356
	A2	Sequence	# PSMs	# Proteins	# Protein Groups	Protein Group Accessions	Modifications	ΔCn	q-Value	PEP	IonScore	Exp Value	Charge	MH+ [Da]	ΔM [ppm]	RT [min]	# Missed Cleavages
	High	DNIQGITKPAIR	2	1	1	P62805		0	0	8.231e-06	44.48	0.00029229	2	1325.75	-1.32954	29.8833	0
	High	VFLENVIR	1	1	1	P62805		0	0	0.001063	44.21	0.000288279	2	989.578	0.284261	40.4427	0
P49327	Fatty acid synthase OS=Homo sapiens GN=FASN PE=1 SV=3 - [FAS_HUMAN]	73.4807	0.96	1	2	2	2	2511	273.254	6.44287
	A2	Sequence	# PSMs	# Proteins	# Protein Groups	Protein Group Accessions	Modifications	ΔCn	q-Value	PEP	IonScore	Exp Value	Charge	MH+ [Da]	ΔM [ppm]	RT [min]	# Missed Cleavages
	High	LQVVDQPLPVR	1	1	1	P49327		0	0	1.695e-07	63.16	2.58436e-06	2	1263.74	-0.0160965	38.4108	0
	High	SLLVNPEGPTLmR	1	1	1	P49327	M12(Oxidation)	0	0	0.009714	32.68	0.00747222	2	1442.77	-1.35151	39.251	0
Q9UL25	Ras-related protein Rab-21 OS=Homo sapiens GN=RAB21 PE=1 SV=3 - [RAB21_HUMAN]	71.3	6.67	1	1	1	1	225	24.3323	7.94287
	A2	Sequence	# PSMs	# Proteins	# Protein Groups	Protein Group Accessions	Modifications	ΔCn	q-Value	PEP	IonScore	Exp Value	Charge	MH+ [Da]	ΔM [ppm]	RT [min]	# Missed Cleavages
	High	aAAGGGGGGAAAAGR	1	1	1	Q9UL25	N-Term(Acetyl)	0	0	1.616e-09	71.3	6.37527e-07	2	1113.54	-0.929005	26.7351	0
P07237	Protein disulfide-isomerase OS=Homo sapiens GN=P4HB PE=1 SV=3 - [PDIA1_HUMAN]	71.1753	3.15	1	2	2	2	508	57.0807	4.86865
	A2	Sequence	# PSMs	# Proteins	# Protein Groups	Protein Group Accessions	Modifications	ΔCn	q-Value	PEP	IonScore	Exp Value	Charge	MH+ [Da]	ΔM [ppm]	RT [min]	# Missed Cleavages
	High	TVIDYNGER	1	1	1	P07237		0	0	0.0007927	47.51	0.000238628	2	1066.52	1.60588	28.0796	0
	High	ITEFcHR	1	1	1	P07237	C5(Carbamidomethyl)	0	0	0.003563	47.33	0.000185851	2	962.453	1.76029	25.4782	0
P33316	Deoxyuridine 5'-triphosphate nucleotidohydrolase, mitochondrial OS=Homo sapiens GN=DUT PE=1 SV=4 - [DUT_HUMAN]	69.91	7.94	1	2	2	2	252	26.5466	9.36377
	A2	Sequence	# PSMs	# Proteins	# Protein Groups	Protein Group Accessions	Modifications	ΔCn	q-Value	PEP	IonScore	Exp Value	Charge	MH+ [Da]	ΔM [ppm]	RT [min]	# Missed Cleavages
	High	IAQLIcER	1	1	1	P33316	C6(Carbamidomethyl)	0	0	9.718e-07	69.91	1.82748e-06	2	1002.54	0.752905	29.9122	0
	High	ARPAEVGGmQLR	1	1	1	P33316	M9(Oxidation)	0	0.004	0.03347	24.33	0.0522103	2	1300.68	-2.99675	26.1333	0
P38117	Electron transfer flavoprotein subunit beta OS=Homo sapiens GN=ETFB PE=1 SV=3 - [ETFB_HUMAN]	68.85	3.14	1	1	1	1	255	27.8262	8.104
	A2	Sequence	# PSMs	# Proteins	# Protein Groups	Protein Group Accessions	Modifications	ΔCn	q-Value	PEP	IonScore	Exp Value	Charge	MH+ [Da]	ΔM [ppm]	RT [min]	# Missed Cleavages
	High	LGPLQVAR	1	1	1	P38117		0	0	2.186e-06	68.85	3.06244e-07	2	853.525	-0.813641	31.0903	0
P36871	Phosphoglucomutase-1 OS=Homo sapiens GN=PGM1 PE=1 SV=3 - [PGM1_HUMAN]	68.2619	4.27	1	2	2	2	562	61.4105	6.75635
	A2	Sequence	# PSMs	# Proteins	# Protein Groups	Protein Group Accessions	Modifications	ΔCn	q-Value	PEP	IonScore	Exp Value	Charge	MH+ [Da]	ΔM [ppm]	RT [min]	# Missed Cleavages
	High	LSGTGSAGATIR	1	1	1	P36871		0	0	1.004e-07	69.38	1.94357e-06	2	1090.59	0.634272	26.637	0
	High	QEATLVVGGDGR	1	1	1	P36871		0	0.015	0.06171	20.52	0.128638	2	1201.61	-2.21514	29.5626	0
P60842	Eukaryotic initiation factor 4A-I OS=Homo sapiens GN=EIF4A1 PE=1 SV=1 - [IF4A1_HUMAN]	67.19	2.71	1	1	1	1	406	46.1246	5.47803
	A2	Sequence	# PSMs	# Proteins	# Protein Groups	Protein Group Accessions	Modifications	ΔCn	q-Value	PEP	IonScore	Exp Value	Charge	MH+ [Da]	ΔM [ppm]	RT [min]	# Missed Cleavages
	High	ATQALVLAPTR	1	1	1	P60842		0	0	2.874e-09	67.19	1.11726e-06	2	1140.67	0.142331	33.2544	0
P46940	Ras GTPase-activating-like protein IQGAP1 OS=Homo sapiens GN=IQGAP1 PE=1 SV=1 - [IQGA1_HUMAN]	66.98	1.03	1	2	2	2	1657	189.134	6.48096
	A2	Sequence	# PSMs	# Proteins	# Protein Groups	Protein Group Accessions	Modifications	ΔCn	q-Value	PEP	IonScore	Exp Value	Charge	MH+ [Da]	ΔM [ppm]	RT [min]	# Missed Cleavages
	High	ALQSPALGLR	1	1	1	P46940		0	0	1.96e-07	66.98	6.11364e-07	2	1025.61	0.134419	34.0158	0
	High	ELATLQR	1	1	1	P46940		0	0.275	0.7818	21.87	0.110522	2	830.472	-1.48343	27.4108	0
Q02878	60S ribosomal protein L6 OS=Homo sapiens GN=RPL6 PE=1 SV=3 - [RL6_HUMAN]	66.8244	5.9	1	2	2	2	288	32.7076	10.5796
	A2	Sequence	# PSMs	# Proteins	# Protein Groups	Protein Group Accessions	Modifications	ΔCn	q-Value	PEP	IonScore	Exp Value	Charge	MH+ [Da]	ΔM [ppm]	RT [min]	# Missed Cleavages
	High	YYPTEDVPR	1	1	1	Q02878		0	0	2.332e-05	56.59	1.99545e-05	2	1139.54	-1.0717	29.956	0
	High	FVIATSTK	1	1	1	Q02878		0	0.002	0.0214	31.33	0.00334974	2	866.499	0.405604	28.987	0
Q14974	Importin subunit beta-1 OS=Homo sapiens GN=KPNB1 PE=1 SV=2 - [IMB1_HUMAN]	66.48	1.37	1	1	1	1	876	97.108	4.77979
	A2	Sequence	# PSMs	# Proteins	# Protein Groups	Protein Group Accessions	Modifications	ΔCn	q-Value	PEP	IonScore	Exp Value	Charge	MH+ [Da]	ΔM [ppm]	RT [min]	# Missed Cleavages
	High	VLANPGNSQVAR	1	1	1	Q14974		0	0	6.147e-09	66.48	2.22656e-06	2	1225.66	-1.27743	26.9086	0
P22314	Ubiquitin-like modifier-activating enzyme 1 OS=Homo sapiens GN=UBA1 PE=1 SV=3 - [UBA1_HUMAN]	66.4659	2.17	1	2	2	2	1058	117.774	5.75732
	A2	Sequence	# PSMs	# Proteins	# Protein Groups	Protein Group Accessions	Modifications	ΔCn	q-Value	PEP	IonScore	Exp Value	Charge	MH+ [Da]	ΔM [ppm]	RT [min]	# Missed Cleavages
	High	LQTSSVLVSGLR	1	1	1	P22314		0	0	2.86e-07	65.81	2.51925e-06	2	1259.73	-1.33454	37.5598	0
	High	AENYDIPSADR	1	1	1	P22314		0	0.027	0.1265	23.12	0.0394898	2	1250.56	-0.646794	29.3821	0
P06703	Protein S100-A6 OS=Homo sapiens GN=S100A6 PE=1 SV=1 - [S10A6_HUMAN]	65.62	8.89	1	1	1	1	90	10.1733	5.47803
	A2	Sequence	# PSMs	# Proteins	# Protein Groups	Protein Group Accessions	Modifications	ΔCn	q-Value	PEP	IonScore	Exp Value	Charge	MH+ [Da]	ΔM [ppm]	RT [min]	# Missed Cleavages
	High	LQDAEIAR	1	1	1	P06703		0	0	2.404e-07	65.62	3.16652e-06	2	915.49	0.152145	26.8479	0
P38919	Eukaryotic initiation factor 4A-III OS=Homo sapiens GN=EIF4A3 PE=1 SV=4 - [IF4A3_HUMAN]	64.83	3.16	1	1	1	1	411	46.8412	6.72705
	A2	Sequence	# PSMs	# Proteins	# Protein Groups	Protein Group Accessions	Modifications	ΔCn	q-Value	PEP	IonScore	Exp Value	Charge	MH+ [Da]	ΔM [ppm]	RT [min]	# Missed Cleavages
	High	aTTATmATSGSAR	1	1	1	P38919	N-Term(Acetyl); M6(Oxidation)	0	0	5.843e-08	64.83	2.5486e-06	2	1283.59	0.0763316	27.6707	0
P06733	Alpha-enolase OS=Homo sapiens GN=ENO1 PE=1 SV=2 - [ENOA_HUMAN]	64.3854	5.53	1	3	3	3	434	47.1393	7.38623
	A2	Sequence	# PSMs	# Proteins	# Protein Groups	Protein Group Accessions	Modifications	ΔCn	q-Value	PEP	IonScore	Exp Value	Charge	MH+ [Da]	ΔM [ppm]	RT [min]	# Missed Cleavages
	High	IEEELGSK	1	1	1	P06733		0	0	0.01567	43.08	0.000715918	2	904.463	0.422072	26.4796	0
	High	IGAEVYHNLK	1	1	1	P06733		0	0	0.003699	39.08	0.00181684	2	1143.61	-2.09201	27.5073	0
	High	YNQLLR	1	1	1	P06733		0	0.062	0.2836	31.07	0.00969218	2	806.452	-0.352879	27.5207	0
P31949	Protein S100-A11 OS=Homo sapiens GN=S100A11 PE=1 SV=2 - [S10AB_HUMAN]	64.37	8.57	1	1	1	1	105	11.7328	7.12256
	A2	Sequence	# PSMs	# Proteins	# Protein Groups	Protein Group Accessions	Modifications	ΔCn	q-Value	PEP	IonScore	Exp Value	Charge	MH+ [Da]	ΔM [ppm]	RT [min]	# Missed Cleavages
	High	ISSPTETER	1	1	1	P31949		0	0	2.532e-06	64.37	4.49682e-06	2	1019.5	0.711065	25.9362	0
P37802	Transgelin-2 OS=Homo sapiens GN=TAGLN2 PE=1 SV=3 - [TAGL2_HUMAN]	63.6264	11.06	2	2	2	2	199	22.3772	8.25049
	A2	Sequence	# PSMs	# Proteins	# Protein Groups	Protein Group Accessions	Modifications	ΔCn	q-Value	PEP	IonScore	Exp Value	Charge	MH+ [Da]	ΔM [ppm]	RT [min]	# Missed Cleavages
	High	GASQAGmTGYGmPR	1	2	1	P37802	M7(Oxidation); M12(Oxidation)	0	0	1.121e-06	53.25	1.89261e-05	2	1415.6	-1.54911	26.0356	0
	High	GPAYGLSR	1	1	1	P37802		0	0	0.006639	32.53	0.00941022	2	820.431	-0.0138433	26.9727	0
P49411	Elongation factor Tu, mitochondrial OS=Homo sapiens GN=TUFM PE=1 SV=2 - [EFTU_HUMAN]	63.5801	6.42	1	3	3	3	452	49.5102	7.60596
	A2	Sequence	# PSMs	# Proteins	# Protein Groups	Protein Group Accessions	Modifications	ΔCn	q-Value	PEP	IonScore	Exp Value	Charge	MH+ [Da]	ΔM [ppm]	RT [min]	# Missed Cleavages
	High	AEAGDNLGALVR	1	1	1	P49411		0	0	4.14e-06	41.42	0.00087254	2	1185.63	2.31633	34.5253	0
	High	GTVVTGTLER	1	1	1	P49411		0	0	0.002281	34.55	0.00601539	2	1032.57	1.25749	28.2395	0
	High	EHLLLAR	1	1	1	P49411		0	0.004	0.04247	32.11	0.00175325	2	851.51	0.300718	27.673	0
P23284	Peptidyl-prolyl cis-trans isomerase B OS=Homo sapiens GN=PPIB PE=1 SV=2 - [PPIB_HUMAN]	63.5	3.7	1	1	1	1	216	23.7275	9.40771
	A2	Sequence	# PSMs	# Proteins	# Protein Groups	Protein Group Accessions	Modifications	ΔCn	q-Value	PEP	IonScore	Exp Value	Charge	MH+ [Da]	ΔM [ppm]	RT [min]	# Missed Cleavages
	High	IGDEDVGR	1	1	1	P23284		0	0	2.68e-05	63.5	3.37246e-06	2	860.411	0.0522664	26.2346	0
Q86U42	Polyadenylate-binding protein 2 OS=Homo sapiens GN=PABPN1 PE=1 SV=3 - [PABP2_HUMAN]	62.98	5.23	1	1	1	1	306	32.729	5.05908
	A2	Sequence	# PSMs	# Proteins	# Protein Groups	Protein Group Accessions	Modifications	ΔCn	q-Value	PEP	IonScore	Exp Value	Charge	MH+ [Da]	ΔM [ppm]	RT [min]	# Missed Cleavages
	High	aAAAAAAAAAGAAGGR	1	1	1	Q86U42	N-Term(Acetyl)	0	0	4.596e-11	62.98	6.77208e-06	2	1240.64	-0.33264	41.8401	0
P61978	Heterogeneous nuclear ribonucleoprotein K OS=Homo sapiens GN=HNRNPK PE=1 SV=1 - [HNRPK_HUMAN]	62.2402	6.05	1	3	3	3	463	50.9444	5.5415
	A2	Sequence	# PSMs	# Proteins	# Protein Groups	Protein Group Accessions	Modifications	ΔCn	q-Value	PEP	IonScore	Exp Value	Charge	MH+ [Da]	ΔM [ppm]	RT [min]	# Missed Cleavages
	High	NTDEmVELR	1	1	1	P61978	M5(Oxidation)	0	0	3.505e-06	50.53	6.72688e-05	2	1122.51	-0.268468	27.4444	0
	High	SRNTDEmVELR	1	1	1	P61978	M7(Oxidation)	0	0	0.005957	28.76	0.0171629	3	1365.64	1.06427	26.1873	1
	High	TDYNASVSVPDSSGPER	1	1	1	P61978		0	0.015	0.07247	26.24	0.0167567	2	1780.79	-2.45189	32.5654	0
Q5VSP4	Putative lipocalin 1-like protein 1 OS=Homo sapiens GN=LCN1P1 PE=5 SV=1 - [LC1L1_HUMAN]	61.12	6.79	2	1	1	1	162	17.907	4.99561
	A2	Sequence	# PSMs	# Proteins	# Protein Groups	Protein Group Accessions	Modifications	ΔCn	q-Value	PEP	IonScore	Exp Value	Charge	MH+ [Da]	ΔM [ppm]	RT [min]	# Missed Cleavages
	High	GLSTESILIPR	1	2	1	Q5VSP4		0	0	1.59e-06	61.12	1.08562e-05	2	1185.68	-0.563584	41.1558	0
Q08J23	tRNA (cytosine(34)-C(5))-methyltransferase OS=Homo sapiens GN=NSUN2 PE=1 SV=2 - [NSUN2_HUMAN]	60.43	1.3	1	1	1	1	767	86.4158	6.771
	A2	Sequence	# PSMs	# Proteins	# Protein Groups	Protein Group Accessions	Modifications	ΔCn	q-Value	PEP	IonScore	Exp Value	Charge	MH+ [Da]	ΔM [ppm]	RT [min]	# Missed Cleavages
	High	GAEQLAEGGR	1	1	1	Q08J23		0	0	2.778e-07	60.43	6.38541e-06	2	987.487	1.17325	26.3602	0
P01857	Immunoglobulin heavy constant gamma 1 OS=Homo sapiens GN=IGHG1 PE=1 SV=1 - [IGHG1_HUMAN]	60.1713	4.55	5	2	2	3	330	36.0832	8.19189
	A2	Sequence	# PSMs	# Proteins	# Protein Groups	Protein Group Accessions	Modifications	ΔCn	q-Value	PEP	IonScore	Exp Value	Charge	MH+ [Da]	ΔM [ppm]	RT [min]	# Missed Cleavages
	High	DTLMISR	1	5	1	P01857		0	0	0.009189	36.55	0.00281063	2	835.433	-1.83794	31.3451	0
	High	ALPAPIEK	1	3	1	P01857		0	0	0.002541	36.23	0.000690873	2	838.503	-0.203825	29.1029	0
	High	DTLmISR	1	5	1	P01857	M4(Oxidation)	0	0	0.0072	30.1	0.0084531	2	851.428	-1.13583	28.7468	0
P50914	60S ribosomal protein L14 OS=Homo sapiens GN=RPL14 PE=1 SV=4 - [RL14_HUMAN]	60.08	5.12	1	1	1	1	215	23.417	10.9312
	A2	Sequence	# PSMs	# Proteins	# Protein Groups	Protein Group Accessions	Modifications	ΔCn	q-Value	PEP	IonScore	Exp Value	Charge	MH+ [Da]	ΔM [ppm]	RT [min]	# Missed Cleavages
	High	ALVDGPcTQVR	1	1	1	P50914	C7(Carbamidomethyl)	0	0	7.653e-08	60.08	1.37936e-05	2	1215.61	-0.448948	30.0289	0
P05141	ADP/ATP translocase 2 OS=Homo sapiens GN=SLC25A5 PE=1 SV=7 - [ADT2_HUMAN]	59.8554	5.37	4	2	2	2	298	32.8312	9.68604
	A2	Sequence	# PSMs	# Proteins	# Protein Groups	Protein Group Accessions	Modifications	ΔCn	q-Value	PEP	IonScore	Exp Value	Charge	MH+ [Da]	ΔM [ppm]	RT [min]	# Missed Cleavages
	High	GNLANVIR	1	4	1	P05141		0	0	0.002762	42.43	0.000368604	2	856.5	-0.195963	29.2027	0
	High	TAVAPIER	1	4	1	P05141		0	0	0.005442	38.63	0.000925345	2	856.488	-0.624085	27.0556	0
P68104	Elongation factor 1-alpha 1 OS=Homo sapiens GN=EEF1A1 PE=1 SV=1 - [EF1A1_HUMAN]	59.3157	4.55	3	2	2	2	462	50.1091	9.01221
	A2	Sequence	# PSMs	# Proteins	# Protein Groups	Protein Group Accessions	Modifications	ΔCn	q-Value	PEP	IonScore	Exp Value	Charge	MH+ [Da]	ΔM [ppm]	RT [min]	# Missed Cleavages
	High	IGGIGTVPVGR	1	3	1	P68104		0	0	3.741e-06	41.06	0.000305538	2	1025.61	1.91	33.5603	0
	High	STTTGHLIYK	1	3	1	P68104		0	0	6.404e-06	40.08	0.0014579	2	1120.6	2.23019	26.2583	0
P27348	14-3-3 protein theta OS=Homo sapiens GN=YWHAQ PE=1 SV=1 - [1433T_HUMAN]	59.18	5.71	1	1	1	1	245	27.7468	4.77979
	A2	Sequence	# PSMs	# Proteins	# Protein Groups	Protein Group Accessions	Modifications	ΔCn	q-Value	PEP	IonScore	Exp Value	Charge	MH+ [Da]	ΔM [ppm]	RT [min]	# Missed Cleavages
	High	AVTEQGAELSNEER	1	1	1	P27348		0	0	4.996e-06	59.18	1.21385e-05	2	1532.72	-2.29902	27.3984	0
P62701	40S ribosomal protein S4, X isoform OS=Homo sapiens GN=RPS4X PE=1 SV=2 - [RS4X_HUMAN]	58.75	2.66	2	1	1	1	263	29.5791	10.1548
	A2	Sequence	# PSMs	# Proteins	# Protein Groups	Protein Group Accessions	Modifications	ΔCn	q-Value	PEP	IonScore	Exp Value	Charge	MH+ [Da]	ΔM [ppm]	RT [min]	# Missed Cleavages
	High	LTIAEER	1	2	1	P62701		0	0	0.001311	58.75	2.34033e-05	2	831.456	-1.42175	27.2214	0
P25705	ATP synthase subunit alpha, mitochondrial OS=Homo sapiens GN=ATP5A1 PE=1 SV=1 - [ATPA_HUMAN]	58.5926	7.41	1	4	4	4	553	59.7136	9.12939
	A2	Sequence	# PSMs	# Proteins	# Protein Groups	Protein Group Accessions	Modifications	ΔCn	q-Value	PEP	IonScore	Exp Value	Charge	MH+ [Da]	ΔM [ppm]	RT [min]	# Missed Cleavages
	High	ILGADTSVDLEETGR	1	1	1	P25705		0	0	0.001578	26.53	0.0347948	2	1575.79	-0.207579	39.3337	0
	High	AVDSLVPIGR	1	1	1	P25705		0	0.004	0.02941	29.73	0.00723617	2	1026.6	0.955725	37.6766	0
	High	STVAQLVKR	1	1	1	P25705		0	0.012	0.05217	33.3	0.00252577	2	1001.61	0.635119	26.6312	1
	High	ELIIGDR	1	1	1	P25705		0	0.067	0.293	30.79	0.00971239	2	815.462	-0.131911	31.0925	0
O95678	Keratin, type II cytoskeletal 75 OS=Homo sapiens GN=KRT75 PE=1 SV=2 - [K2C75_HUMAN]	58.5798	3.27	5	1	3	3	551	59.524	7.73779
	A2	Sequence	# PSMs	# Proteins	# Protein Groups	Protein Group Accessions	Modifications	ΔCn	q-Value	PEP	IonScore	Exp Value	Charge	MH+ [Da]	ΔM [ppm]	RT [min]	# Missed Cleavages
	High	LLEGEEcR	1	11	5	P35908;P04259;P02538;O95678;P13647	C7(Carbamidomethyl)	0	0	0.009553	39.24	0.000947037	2	1005.47	0.487893	26.787	0
	High	KLLEGEEcR	1	10	5	P35908;P04259;P02538;O95678;P13647	C8(Carbamidomethyl)	0	0.002	0.02078	41.96	0.000971113	2	1133.56	-1.34346	25.9248	1
	High	AQYEDIANR	1	2	1	O95678		0	0.016	0.09963	24.35	0.0420538	2	1079.51	0.558891	27.2816	0
P26038	Moesin OS=Homo sapiens GN=MSN PE=1 SV=3 - [MOES_HUMAN]	58.1	1.39	1	1	1	1	577	67.7778	6.40479
	A2	Sequence	# PSMs	# Proteins	# Protein Groups	Protein Group Accessions	Modifications	ΔCn	q-Value	PEP	IonScore	Exp Value	Charge	MH+ [Da]	ΔM [ppm]	RT [min]	# Missed Cleavages
	High	ISQLEmAR	1	1	1	P26038	M6(Oxidation)	0	0	3.463e-05	58.1	2.08316e-05	2	963.493	0.5059	26.4497	0
P08238	Heat shock protein HSP 90-beta OS=Homo sapiens GN=HSP90AB1 PE=1 SV=4 - [HS90B_HUMAN]	57.5066	8.43	4	4	6	6	724	83.2121	5.03369
	A2	Sequence	# PSMs	# Proteins	# Protein Groups	Protein Group Accessions	Modifications	ΔCn	q-Value	PEP	IonScore	Exp Value	Charge	MH+ [Da]	ΔM [ppm]	RT [min]	# Missed Cleavages
	High	GVVDSEDLPLNISR	1	3	2	P07900;P08238		0	0	7.403e-05	33.88	0.00585243	2	1513.78	-0.758234	44.1047	0
	High	EQVANSAFVER	1	2	1	P08238		0	0	0.002135	33.01	0.00835058	2	1249.62	0.0270473	29.0441	0
	High	EDQTEYLEER	1	4	2	P08238;P07900		0	0.004	0.04365	32	0.00306014	2	1311.57	-1.18509	29.5783	0
	High	LGIHEDSTNR	1	1	1	P08238		0	0.022	0.1095	20.93	0.0924284	2	1141.56	2.19882	25.5935	0
	High	ADHGEPIGR	1	1	1	P08238		0	0.038	0.1902	23.53	0.0479097	2	951.465	0.406682	16.2243	0
	High	ALLFIPR	1	1	1	P08238		0	0.069	0.3058	26.54	0.0149728	2	829.529	-0.238523	42.0181	0
P09651	Heterogeneous nuclear ribonucleoprotein A1 OS=Homo sapiens GN=HNRNPA1 PE=1 SV=5 - [ROA1_HUMAN]	57.15	4.84	1	1	1	1	372	38.7231	9.12939
	A2	Sequence	# PSMs	# Proteins	# Protein Groups	Protein Group Accessions	Modifications	ΔCn	q-Value	PEP	IonScore	Exp Value	Charge	MH+ [Da]	ΔM [ppm]	RT [min]	# Missed Cleavages
	High	NQGGYGGSSSSSSYGSGR	1	1	1	P09651		0	0	1.127e-07	57.15	2.60216e-06	2	1694.7	-0.300195	25.8541	0
P62263	40S ribosomal protein S14 OS=Homo sapiens GN=RPS14 PE=1 SV=3 - [RS14_HUMAN]	56.9	7.28	1	1	1	1	151	16.2625	10.0522
	A2	Sequence	# PSMs	# Proteins	# Protein Groups	Protein Group Accessions	Modifications	ΔCn	q-Value	PEP	IonScore	Exp Value	Charge	MH+ [Da]	ΔM [ppm]	RT [min]	# Missed Cleavages
	High	TPGPGAQSALR	1	1	1	P62263		0	0	3.255e-06	56.9	2.12341e-05	2	1054.57	1.94045	26.7475	0
P04075	Fructose-bisphosphate aldolase A OS=Homo sapiens GN=ALDOA PE=1 SV=2 - [ALDOA_HUMAN]	55.9974	9.07	1	3	3	3	364	39.3953	8.08936
	A2	Sequence	# PSMs	# Proteins	# Protein Groups	Protein Group Accessions	Modifications	ΔCn	q-Value	PEP	IonScore	Exp Value	Charge	MH+ [Da]	ΔM [ppm]	RT [min]	# Missed Cleavages
	High	ELSDIAHR	1	1	1	P04075		0	0	0.003802	45.22	0.000291589	2	940.485	0.277107	26.4819	0
	High	LQSIGTENTEENRR	1	1	1	P04075		0	0	0.0001817	26.72	0.0362848	2	1646.81	-0.857643	26.1806	1
	High	ALANSLAcQGK	1	1	1	P04075	C8(Carbamidomethyl)	0	0.004	0.04324	33.37	0.00867584	2	1132.58	-0.472483	27.2794	0
P31930	Cytochrome b-c1 complex subunit 1, mitochondrial OS=Homo sapiens GN=UQCRC1 PE=1 SV=3 - [QCR1_HUMAN]	55.4978	3.96	2	2	2	2	480	52.6124	6.3667
	A2	Sequence	# PSMs	# Proteins	# Protein Groups	Protein Group Accessions	Modifications	ΔCn	q-Value	PEP	IonScore	Exp Value	Charge	MH+ [Da]	ΔM [ppm]	RT [min]	# Missed Cleavages
	High	LcTSATESEVAR	1	1	1	P31930	C2(Carbamidomethyl)	0	0	6.279e-06	53.39	4.5127e-05	2	1323.62	-1.52704	27.1161	0
	High	FTGSEIR	1	2	1	P31930		0	0.004	0.02938	24.82	0.0291705	2	809.414	-1.46061	26.5648	0
P48741	Putative heat shock 70 kDa protein 7 OS=Homo sapiens GN=HSPA7 PE=5 SV=2 - [HSP77_HUMAN]	55.4891	8.72	4	1	3	3	367	40.2196	7.86963
	A2	Sequence	# PSMs	# Proteins	# Protein Groups	Protein Group Accessions	Modifications	ΔCn	q-Value	PEP	IonScore	Exp Value	Charge	MH+ [Da]	ΔM [ppm]	RT [min]	# Missed Cleavages
	High	VEILANDQGNR	1	7	3	P11021;P11142;P48741		0	0	3.134e-06	46.66	0.000242746	2	1228.63	1.88616	28.2282	0
	High	TTPSYVAFTDTER	1	6	2	P11142;P48741		0	0	0.0003697	30.59	0.00929715	2	1487.7	-1.04636	35.508	0
	High	STLEPVEK	1	3	1	P48741		0	0.053	0.2585	22.5	0.0669186	2	902.482	-0.770023	26.681	0
Q10589	Bone marrow stromal antigen 2 OS=Homo sapiens GN=BST2 PE=1 SV=1 - [BST2_HUMAN]	54.99	5.56	1	1	1	1	180	19.7563	5.60498
	A2	Sequence	# PSMs	# Proteins	# Protein Groups	Protein Group Accessions	Modifications	ΔCn	q-Value	PEP	IonScore	Exp Value	Charge	MH+ [Da]	ΔM [ppm]	RT [min]	# Missed Cleavages
	High	LQDASAEVER	1	1	1	Q10589		0	0	1.996e-07	54.99	3.62915e-05	2	1117.55	-0.166371	26.694	0
P10809	60 kDa heat shock protein, mitochondrial OS=Homo sapiens GN=HSPD1 PE=1 SV=2 - [CH60_HUMAN]	53.93	1.57	1	1	1	1	573	61.0164	5.87158
	A2	Sequence	# PSMs	# Proteins	# Protein Groups	Protein Group Accessions	Modifications	ΔCn	q-Value	PEP	IonScore	Exp Value	Charge	MH+ [Da]	ΔM [ppm]	RT [min]	# Missed Cleavages
	High	VTDALNATR	1	1	1	P10809		0	0	1.185e-05	53.93	6.85756e-05	2	960.511	-0.274421	26.7204	0
P11021	78 kDa glucose-regulated protein OS=Homo sapiens GN=HSPA5 PE=1 SV=2 - [GRP78_HUMAN]	53.7222	3.82	1	1	2	2	654	72.2884	5.16064
	A2	Sequence	# PSMs	# Proteins	# Protein Groups	Protein Group Accessions	Modifications	ΔCn	q-Value	PEP	IonScore	Exp Value	Charge	MH+ [Da]	ΔM [ppm]	RT [min]	# Missed Cleavages
	High	VEIIANDQGNR	1	7	3	P11021;P11142;P48741		0	0	3.134e-06	46.66	0.000242746	2	1228.63	1.88616	28.2282	0
	High	ITPSYVAFTPEGER	1	1	1	P11021		0	0	0.001065	31.15	0.0112035	2	1566.78	-1.68628	39.1878	0
Q92945	Far upstream element-binding protein 2 OS=Homo sapiens GN=KHSRP PE=1 SV=4 - [FUBP2_HUMAN]	52.75	1.55	1	1	1	1	711	73.07	7.29834
	A2	Sequence	# PSMs	# Proteins	# Protein Groups	Protein Group Accessions	Modifications	ΔCn	q-Value	PEP	IonScore	Exp Value	Charge	MH+ [Da]	ΔM [ppm]	RT [min]	# Missed Cleavages
	High	IGGGIDVPVPR	1	1	1	Q92945		0	0	8.229e-07	52.75	3.71619e-05	2	1079.62	-0.73969	38.0066	0
P46782	40S ribosomal protein S5 OS=Homo sapiens GN=RPS5 PE=1 SV=4 - [RS5_HUMAN]	52.58	4.41	1	1	1	1	204	22.8621	9.71533
	A2	Sequence	# PSMs	# Proteins	# Protein Groups	Protein Group Accessions	Modifications	ΔCn	q-Value	PEP	IonScore	Exp Value	Charge	MH+ [Da]	ΔM [ppm]	RT [min]	# Missed Cleavages
	High	QAVDVSPLR	1	1	1	P46782		0	0	3.971e-07	52.58	3.28486e-05	2	984.548	0.462944	30.6005	0
P45880	Voltage-dependent anion-selective channel protein 2 OS=Homo sapiens GN=VDAC2 PE=1 SV=2 - [VDAC2_HUMAN]	51.72	2.72	1	1	1	1	294	31.5465	7.56201
	A2	Sequence	# PSMs	# Proteins	# Protein Groups	Protein Group Accessions	Modifications	ΔCn	q-Value	PEP	IonScore	Exp Value	Charge	MH+ [Da]	ΔM [ppm]	RT [min]	# Missed Cleavages
	High	NNFAVGYR	1	1	1	P45880		0	0	6.661e-05	51.72	6.32598e-05	2	940.465	1.07912	28.6239	0
Q99623	Prohibitin-2 OS=Homo sapiens GN=PHB2 PE=1 SV=2 - [PHB2_HUMAN]	50.4966	6.35	1	2	2	2	299	33.2759	9.83252
	A2	Sequence	# PSMs	# Proteins	# Protein Groups	Protein Group Accessions	Modifications	ΔCn	q-Value	PEP	IonScore	Exp Value	Charge	MH+ [Da]	ΔM [ppm]	RT [min]	# Missed Cleavages
	High	LGLDYEER	1	1	1	Q99623		0	0	0.00223	48.18	0.000141411	2	994.485	0.690282	31.7504	0
	High	ESVFTVEGGHR	1	1	1	Q99623		0	0	0.001402	25.61	0.0336617	2	1217.59	0.508408	27.7402	0
P00966	Argininosuccinate synthase OS=Homo sapiens GN=ASS1 PE=1 SV=2 - [ASSY_HUMAN]	49.17	1.7	1	1	1	1	412	46.501	8.01611
	A2	Sequence	# PSMs	# Proteins	# Protein Groups	Protein Group Accessions	Modifications	ΔCn	q-Value	PEP	IonScore	Exp Value	Charge	MH+ [Da]	ΔM [ppm]	RT [min]	# Missed Cleavages
	High	IDIVENR	1	1	1	P00966		0	0	2.968e-05	49.17	0.000160404	2	858.468	0.074408	28.4454	0
P62917	60S ribosomal protein L8 OS=Homo sapiens GN=RPL8 PE=1 SV=2 - [RL8_HUMAN]	47.68	4.28	1	1	1	1	257	28.0073	11.0337
	A2	Sequence	# PSMs	# Proteins	# Protein Groups	Protein Group Accessions	Modifications	ΔCn	q-Value	PEP	IonScore	Exp Value	Charge	MH+ [Da]	ΔM [ppm]	RT [min]	# Missed Cleavages
	High	AVVGVVAGGGR	1	1	1	P62917		0	0	3.185e-05	47.68	0.000104071	2	941.555	2.22597	27.9906	0
P62899	60S ribosomal protein L31 OS=Homo sapiens GN=RPL31 PE=1 SV=1 - [RL31_HUMAN]	47.66	7.2	1	1	1	1	125	14.4539	10.5356
	A2	Sequence	# PSMs	# Proteins	# Protein Groups	Protein Group Accessions	Modifications	ΔCn	q-Value	PEP	IonScore	Exp Value	Charge	MH+ [Da]	ΔM [ppm]	RT [min]	# Missed Cleavages
	High	SAINEVVTR	1	1	1	P62899		0	0	0.000254	47.66	0.000360788	2	988.544	1.34983	28.3654	0
O60814	Histone H2B type 1-K OS=Homo sapiens GN=HIST1H2BK PE=1 SV=3 - [H2B1K_HUMAN]	47.5513	5.56	14	1	1	2	126	13.8816	10.3159
	A2	Sequence	# PSMs	# Proteins	# Protein Groups	Protein Group Accessions	Modifications	ΔCn	q-Value	PEP	IonScore	Exp Value	Charge	MH+ [Da]	ΔM [ppm]	RT [min]	# Missed Cleavages
	High	EIQTAVR	2	14	1	O60814		0	0	0.005899	40.02	0.00163246	2	816.458	0.764413	25.9069	0
P29401	Transketolase OS=Homo sapiens GN=TKT PE=1 SV=3 - [TKT_HUMAN]	47.48	1.28	1	1	1	1	623	67.8347	7.66455
	A2	Sequence	# PSMs	# Proteins	# Protein Groups	Protein Group Accessions	Modifications	ΔCn	q-Value	PEP	IonScore	Exp Value	Charge	MH+ [Da]	ΔM [ppm]	RT [min]	# Missed Cleavages
	High	KLILDSAR	1	1	1	P29401		0	0	0.00671	47.48	0.000159891	2	915.563	1.06785	26.9524	1
O75323	Protein NipSnap homolog 2 OS=Homo sapiens GN=NIPSNAP2 PE=1 SV=1 - [NIPS2_HUMAN]	47.43	3.15	1	1	1	1	286	33.7212	9.36377
	A2	Sequence	# PSMs	# Proteins	# Protein Groups	Protein Group Accessions	Modifications	ΔCn	q-Value	PEP	IonScore	Exp Value	Charge	MH+ [Da]	ΔM [ppm]	RT [min]	# Missed Cleavages
	High	SGPNIYELR	1	1	1	O75323		0	0	0.0001116	47.43	0.000293666	2	1048.54	0.176147	32.7844	0
P07195	L-lactate dehydrogenase B chain OS=Homo sapiens GN=LDHB PE=1 SV=2 - [LDHB_HUMAN]	47.121	8.98	3	2	3	3	334	36.6151	6.04932
	A2	Sequence	# PSMs	# Proteins	# Protein Groups	Protein Group Accessions	Modifications	ΔCn	q-Value	PEP	IonScore	Exp Value	Charge	MH+ [Da]	ΔM [ppm]	RT [min]	# Missed Cleavages
	High	GLTSVINQK	1	1	1	P07195		0	0	0.002614	35.79	0.00334814	2	959.552	0.369404	29.1488	0
	High	VIGSGcNLDSAR	1	4	2	P00338;P07195	C6(Carbamidomethyl)	0	0.002	0.02749	26.83	0.0227203	2	1248.6	-3.64141	27.5711	0
	High	IVVVTAGVR	1	1	1	P07195		0	0.015	0.07579	28.31	0.00494362	2	913.583	0.348356	31.0548	0
P35232	Prohibitin OS=Homo sapiens GN=PHB PE=1 SV=1 - [PHB_HUMAN]	47.11	3.31	1	1	1	1	272	29.7859	5.75732
	A2	Sequence	# PSMs	# Proteins	# Protein Groups	Protein Group Accessions	Modifications	ΔCn	q-Value	PEP	IonScore	Exp Value	Charge	MH+ [Da]	ΔM [ppm]	RT [min]	# Missed Cleavages
	High	QVSDDLTER	1	1	1	P35232		0	0	0.000353	47.11	0.000211072	2	1062.51	1.1789	27.0959	0
P13639	Elongation factor 2 OS=Homo sapiens GN=EEF2 PE=1 SV=4 - [EF2_HUMAN]	46.627	3.38	2	3	3	3	858	95.277	6.82959
	A2	Sequence	# PSMs	# Proteins	# Protein Groups	Protein Group Accessions	Modifications	ΔCn	q-Value	PEP	IonScore	Exp Value	Charge	MH+ [Da]	ΔM [ppm]	RT [min]	# Missed Cleavages
	High	VNFTVDQIR	1	1	1	P13639		0	0	0.003223	36.06	0.00410013	2	1091.58	-0.142166	35.3248	0
	High	GGGQIIPTAR	1	2	1	P13639		0	0.002	0.02378	26.29	0.0157425	2	969.548	0.560093	28.3855	0
	High	GEGQLGPAER	1	1	1	P13639		0	0.045	0.2167	29.84	0.00798897	2	1013.5	-5.74689	26.2493	0
P08670	Vimentin OS=Homo sapiens GN=VIM PE=1 SV=4 - [VIME_HUMAN]	46.1951	6.87	3	2	3	3	466	53.6191	5.12256
	A2	Sequence	# PSMs	# Proteins	# Protein Groups	Protein Group Accessions	Modifications	ΔCn	q-Value	PEP	IonScore	Exp Value	Charge	MH+ [Da]	ΔM [ppm]	RT [min]	# Missed Cleavages
	High	mFGGPGTASRPSSSR	1	1	1	P08670	M1(Oxidation)	0	0	0.0002171	31.32	0.00726836	3	1510.71	0.245352	25.934	0
	High	KLLEGEESR	1	5	2	P08670;P08729		0	0.015	0.07768	32.04	0.0111593	2	1060.56	0.374331	25.4971	1
	High	SYVTTSTR	1	1	1	P08670		0	0.015	0.06247	29.33	0.00781762	2	914.459	1.47928	25.533	0
P15311	Ezrin OS=Homo sapiens GN=EZR PE=1 SV=4 - [EZRI_HUMAN]	46.14	1.37	1	1	1	1	586	69.3697	6.26514
	A2	Sequence	# PSMs	# Proteins	# Protein Groups	Protein Group Accessions	Modifications	ΔCn	q-Value	PEP	IonScore	Exp Value	Charge	MH+ [Da]	ΔM [ppm]	RT [min]	# Missed Cleavages
	High	ELSEQIQR	1	1	1	P15311		0	0	0.001894	46.14	0.00038064	2	1002.52	0.0405714	27.0099	0
P63104	14-3-3 protein zeta/delta OS=Homo sapiens GN=YWHAZ PE=1 SV=1 - [1433Z_HUMAN]	46.05	5.71	1	1	1	1	245	27.7277	4.79248
	A2	Sequence	# PSMs	# Proteins	# Protein Groups	Protein Group Accessions	Modifications	ΔCn	q-Value	PEP	IonScore	Exp Value	Charge	MH+ [Da]	ΔM [ppm]	RT [min]	# Missed Cleavages
	High	SVTEQGAELSNEER	1	1	1	P63104		0	0	4.273e-06	46.05	0.0002061	2	1548.71	0.380766	27.5576	0
P15259	Phosphoglycerate mutase 2 OS=Homo sapiens GN=PGAM2 PE=1 SV=3 - [PGAM2_HUMAN]	45.85	4.35	2	1	1	1	253	28.7478	8.88037
	A2	Sequence	# PSMs	# Proteins	# Protein Groups	Protein Group Accessions	Modifications	ΔCn	q-Value	PEP	IonScore	Exp Value	Charge	MH+ [Da]	ΔM [ppm]	RT [min]	# Missed Cleavages
	High	VLIAAHGNSLR	1	2	1	P15259		0	0	0.0001907	45.85	0.000124808	2	1150.67	0.799746	27.2605	0
O60361	Putative nucleoside diphosphate kinase OS=Homo sapiens GN=NME2P1 PE=5 SV=1 - [NDK8_HUMAN]	45.68	6.57	3	1	1	1	137	15.519	8.57275
	A2	Sequence	# PSMs	# Proteins	# Protein Groups	Protein Group Accessions	Modifications	ΔCn	q-Value	PEP	IonScore	Exp Value	Charge	MH+ [Da]	ΔM [ppm]	RT [min]	# Missed Cleavages
	High	GDFcIQVGR	1	3	1	O60361	C4(Carbamidomethyl)	0	0	0.0001842	45.68	0.000305547	2	1051.5	-0.160157	34.2136	0
P28066	Proteasome subunit alpha type-5 OS=Homo sapiens GN=PSMA5 PE=1 SV=3 - [PSA5_HUMAN]	45.63	4.15	1	1	1	1	241	26.3942	4.79248
	A2	Sequence	# PSMs	# Proteins	# Protein Groups	Protein Group Accessions	Modifications	ΔCn	q-Value	PEP	IonScore	Exp Value	Charge	MH+ [Da]	ΔM [ppm]	RT [min]	# Missed Cleavages
	High	GVNTFSPEGR	1	1	1	P28066		0	0	0.0002019	45.63	0.000432172	2	1063.52	1.3961	27.8198	0
Q14697	Neutral alpha-glucosidase AB OS=Homo sapiens GN=GANAB PE=1 SV=3 - [GANAB_HUMAN]	44.84	1.17	1	1	1	1	944	106.807	6.13818
	A2	Sequence	# PSMs	# Proteins	# Protein Groups	Protein Group Accessions	Modifications	ΔCn	q-Value	PEP	IonScore	Exp Value	Charge	MH+ [Da]	ΔM [ppm]	RT [min]	# Missed Cleavages
	High	LKVTEGGEPYR	1	1	1	Q14697		0	0	7.577e-05	44.84	0.000539717	2	1248.66	-2.01976	26.7577	1
P35268	60S ribosomal protein L22 OS=Homo sapiens GN=RPL22 PE=1 SV=2 - [RL22_HUMAN]	44.66	10.16	1	1	1	1	128	14.7778	9.18799
	A2	Sequence	# PSMs	# Proteins	# Protein Groups	Protein Group Accessions	Modifications	ΔCn	q-Value	PEP	IonScore	Exp Value	Charge	MH+ [Da]	ΔM [ppm]	RT [min]	# Missed Cleavages
	High	AGNLGGGVVTIER	1	1	1	P35268		0	0	5.92e-06	44.66	0.000542037	2	1242.68	-1.02254	33.1217	0
P34896	Serine hydroxymethyltransferase, cytosolic OS=Homo sapiens GN=SHMT1 PE=1 SV=1 - [GLYC_HUMAN]	44.52	1.86	1	1	1	1	483	53.049	7.7085
	A2	Sequence	# PSMs	# Proteins	# Protein Groups	Protein Group Accessions	Modifications	ΔCn	q-Value	PEP	IonScore	Exp Value	Charge	MH+ [Da]	ΔM [ppm]	RT [min]	# Missed Cleavages
	High	LGTPALTSR	1	1	1	P34896		0	0	0.003254	44.52	0.000506818	2	915.525	-0.45119	28.5419	0
P06576	ATP synthase subunit beta, mitochondrial OS=Homo sapiens GN=ATP5B PE=1 SV=3 - [ATPB_HUMAN]	43.6002	4.54	1	2	2	2	529	56.5246	5.40186
	A2	Sequence	# PSMs	# Proteins	# Protein Groups	Protein Group Accessions	Modifications	ΔCn	q-Value	PEP	IonScore	Exp Value	Charge	MH+ [Da]	ΔM [ppm]	RT [min]	# Missed Cleavages
	High	TIAMDGTEGLVR	1	1	1	P06576		0	0	8.898e-05	35.75	0.00457645	2	1262.64	1.10109	36.1409	0
	High	ImNVIGEPIDER	1	1	1	P06576	M2(Oxidation)	0	0	0.007426	32.83	0.0075052	2	1401.7	-0.387635	35.2325	0
P02794	Ferritin heavy chain OS=Homo sapiens GN=FTH1 PE=1 SV=2 - [FRIH_HUMAN]	43.19	4.92	1	1	1	1	183	21.2123	5.5542
	A2	Sequence	# PSMs	# Proteins	# Protein Groups	Protein Group Accessions	Modifications	ΔCn	q-Value	PEP	IonScore	Exp Value	Charge	MH+ [Da]	ΔM [ppm]	RT [min]	# Missed Cleavages
	High	tTASTSQVR	1	1	1	P02794	N-Term(Acetyl)	0	0	0.001237	43.19	0.000781966	2	992.501	0.279961	26.9221	0
P14174	Macrophage migration inhibitory factor OS=Homo sapiens GN=MIF PE=1 SV=4 - [MIF_HUMAN]	43.14	9.57	1	1	1	1	115	12.4682	7.88428
	A2	Sequence	# PSMs	# Proteins	# Protein Groups	Protein Group Accessions	Modifications	ΔCn	q-Value	PEP	IonScore	Exp Value	Charge	MH+ [Da]	ΔM [ppm]	RT [min]	# Missed Cleavages
	High	PmFIVNTNVPR	1	1	1	P14174	M2(Oxidation)	0	0	1.433e-05	43.14	0.000863814	2	1303.68	-0.935924	36.5414	0
Q6NXT2	Histone H3.3C OS=Homo sapiens GN=H3F3C PE=1 SV=3 - [H3C_HUMAN]	43.0772	11.85	5	2	2	2	135	15.2044	11.1069
	A2	Sequence	# PSMs	# Proteins	# Protein Groups	Protein Group Accessions	Modifications	ΔCn	q-Value	PEP	IonScore	Exp Value	Charge	MH+ [Da]	ΔM [ppm]	RT [min]	# Missed Cleavages
	High	YRPGTVALR	1	5	1	Q6NXT2		0	0.004	0.03133	33.32	0.00526112	2	1032.59	-1.09792	26.7182	0
	High	STELLIR	1	5	1	Q6NXT2		0	0.014	0.05554	33.5	0.00553888	2	831.493	-0.764709	31.0503	0
Q01469	Fatty acid-binding protein, epidermal OS=Homo sapiens GN=FABP5 PE=1 SV=3 - [FABP5_HUMAN]	42.12	6.67	1	1	1	1	135	15.1546	7.00537
	A2	Sequence	# PSMs	# Proteins	# Protein Groups	Protein Group Accessions	Modifications	ΔCn	q-Value	PEP	IonScore	Exp Value	Charge	MH+ [Da]	ΔM [ppm]	RT [min]	# Missed Cleavages
	High	aTVQQLEGR	1	1	1	Q01469	N-Term(Acetyl)	0	0	1.147e-05	42.12	0.000672069	2	1043.55	0.677835	35.8852	0
O43175	D-3-phosphoglycerate dehydrogenase OS=Homo sapiens GN=PHGDH PE=1 SV=4 - [SERA_HUMAN]	41.72	2.81	1	1	1	1	533	56.6144	6.7124
	A2	Sequence	# PSMs	# Proteins	# Protein Groups	Protein Group Accessions	Modifications	ΔCn	q-Value	PEP	IonScore	Exp Value	Charge	MH+ [Da]	ΔM [ppm]	RT [min]	# Missed Cleavages
	High	AGTGVDNVDLEAATR	1	1	1	O43175		0	0	0.009102	41.72	0.000837856	2	1488.72	-4.12124	33.9431	0
P08758	Annexin A5 OS=Homo sapiens GN=ANXA5 PE=1 SV=2 - [ANXA5_HUMAN]	41.7174	6.56	1	2	2	2	320	35.9144	5.04639
	A2	Sequence	# PSMs	# Proteins	# Protein Groups	Protein Group Accessions	Modifications	ΔCn	q-Value	PEP	IonScore	Exp Value	Charge	MH+ [Da]	ΔM [ppm]	RT [min]	# Missed Cleavages
	High	GTVTDFPGFDER	1	1	1	P08758		0	0	0.0002347	35.79	0.00224088	2	1340.61	-1.40266	40.0223	0
	High	VLTEIIASR	1	1	1	P08758		0	0.015	0.08436	28.38	0.0132142	2	1001.6	5.02215	35.293	0
P24752	Acetyl-CoA acetyltransferase, mitochondrial OS=Homo sapiens GN=ACAT1 PE=1 SV=1 - [THIL_HUMAN]	40.81	1.87	1	1	1	1	427	45.1706	8.85107
	A2	Sequence	# PSMs	# Proteins	# Protein Groups	Protein Group Accessions	Modifications	ΔCn	q-Value	PEP	IonScore	Exp Value	Charge	MH+ [Da]	ΔM [ppm]	RT [min]	# Missed Cleavages
	High	LNVTPLAR	1	1	1	P24752		0	0	0.004732	40.81	0.000278	2	883.536	0.0419235	31.4013	0
P80723	Brain acid soluble protein 1 OS=Homo sapiens GN=BASP1 PE=1 SV=2 - [BASP1_HUMAN]	40.69	6.17	1	1	1	1	227	22.68	4.62744
	A2	Sequence	# PSMs	# Proteins	# Protein Groups	Protein Group Accessions	Modifications	ΔCn	q-Value	PEP	IonScore	Exp Value	Charge	MH+ [Da]	ΔM [ppm]	RT [min]	# Missed Cleavages
	High	ETPAATEAPSSTPK	1	1	1	P80723		0	0	0.0003396	40.69	0.000981065	2	1386.68	2.16393	26.6685	0
P36578	60S ribosomal protein L4 OS=Homo sapiens GN=RPL4 PE=1 SV=5 - [RL4_HUMAN]	40.5749	4.68	1	2	2	2	427	47.6674	11.063
	A2	Sequence	# PSMs	# Proteins	# Protein Groups	Protein Group Accessions	Modifications	ΔCn	q-Value	PEP	IonScore	Exp Value	Charge	MH+ [Da]	ΔM [ppm]	RT [min]	# Missed Cleavages
	High	ILKSPEIQR	1	1	1	P36578		0	0	0.01443	35.47	0.000964892	2	1083.65	-0.201386	26.7328	1
	High	SGQGAFGNmcR	1	1	1	P36578	M9(Oxidation); C10(Carbamidomethyl)	0	0.009	0.05023	21.86	0.0107519	2	1200.49	-2.70158	25.6969	0
P22626	Heterogeneous nuclear ribonucleoproteins A2/B1 OS=Homo sapiens GN=HNRNPA2B1 PE=1 SV=2 - [ROA2_HUMAN]	40.573	7.08	1	2	2	2	353	37.4067	8.95361
	A2	Sequence	# PSMs	# Proteins	# Protein Groups	Protein Group Accessions	Modifications	ΔCn	q-Value	PEP	IonScore	Exp Value	Charge	MH+ [Da]	ΔM [ppm]	RT [min]	# Missed Cleavages
	High	GGGGNFGPGPGSNFR	1	1	1	P22626		0	0	0.001907	28.03	0.0114901	2	1377.63	-1.298	30.0256	0
	High	GGNFGFGDSR	1	1	1	P22626		0	0.004	0.03286	33.16	0.00219792	2	1013.45	1.74533	29.5414	0
P23396	40S ribosomal protein S3 OS=Homo sapiens GN=RPS3 PE=1 SV=2 - [RS3_HUMAN]	40.3301	12.76	1	3	3	3	243	26.6714	9.65674
	A2	Sequence	# PSMs	# Proteins	# Protein Groups	Protein Group Accessions	Modifications	ΔCn	q-Value	PEP	IonScore	Exp Value	Charge	MH+ [Da]	ΔM [ppm]	RT [min]	# Missed Cleavages
	High	ELAEDGYSGVEVR	1	1	1	P23396		0	0	0.002005	31.38	0.00716863	2	1423.67	-1.50107	33.5413	0
	High	ELTAVVQKR	1	1	1	P23396		0	0.015	0.07727	29.53	0.0115329	2	1043.62	-0.0442327	26.4053	1
	High	GcEVVVSGK	1	1	1	P23396	C2(Carbamidomethyl)	0	0.035	0.1826	21.86	0.0977443	2	934.467	1.11021	26.278	0
P26640	Valine--tRNA ligase OS=Homo sapiens GN=VARS PE=1 SV=4 - [SYVC_HUMAN]	39.56	0.63	1	1	1	1	1264	140.387	7.59131
	A2	Sequence	# PSMs	# Proteins	# Protein Groups	Protein Group Accessions	Modifications	ΔCn	q-Value	PEP	IonScore	Exp Value	Charge	MH+ [Da]	ΔM [ppm]	RT [min]	# Missed Cleavages
	High	ILPEAHQR	1	1	1	P26640		0	0.002	0.02091	39.56	0.00102916	2	963.537	0.205227	25.2197	0
P51114	Fragile X mental retardation syndrome-related protein 1 OS=Homo sapiens GN=FXR1 PE=1 SV=3 - [FXR1_HUMAN]	38.7	1.29	3	1	1	1	621	69.6779	6.15088
	A2	Sequence	# PSMs	# Proteins	# Protein Groups	Protein Group Accessions	Modifications	ΔCn	q-Value	PEP	IonScore	Exp Value	Charge	MH+ [Da]	ΔM [ppm]	RT [min]	# Missed Cleavages
	High	LQIDEQLR	1	3	1	P51114		0	0	0.0139	38.7	0.000971253	2	1014.56	0.869461	32.2096	0
P41091	Eukaryotic translation initiation factor 2 subunit 3 OS=Homo sapiens GN=EIF2S3 PE=1 SV=3 - [IF2G_HUMAN]	38.37	3.39	2	1	1	1	472	51.0772	8.39697
	A2	Sequence	# PSMs	# Proteins	# Protein Groups	Protein Group Accessions	Modifications	ΔCn	q-Value	PEP	IonScore	Exp Value	Charge	MH+ [Da]	ΔM [ppm]	RT [min]	# Missed Cleavages
	High	aGGEAGVTLGQPHLSR	1	2	1	P41091	N-Term(Acetyl)	0	0	7.367e-06	38.37	0.00245245	2	1591.82	-1.07556	36.3236	0
P25685	DnaJ homolog subfamily B member 1 OS=Homo sapiens GN=DNAJB1 PE=1 SV=4 - [DNJB1_HUMAN]	38	2.94	1	1	1	1	340	38.0204	8.63135
	A2	Sequence	# PSMs	# Proteins	# Protein Groups	Protein Group Accessions	Modifications	ΔCn	q-Value	PEP	IonScore	Exp Value	Charge	MH+ [Da]	ΔM [ppm]	RT [min]	# Missed Cleavages
	High	DGSDVIYPAR	1	1	1	P25685		0	0	0.0005578	38	0.00204451	2	1092.53	-1.25768	31.8572	0
P28074	Proteasome subunit beta type-5 OS=Homo sapiens GN=PSMB5 PE=1 SV=3 - [PSB5_HUMAN]	37.84	3.8	1	1	1	1	263	28.4622	6.91748
	A2	Sequence	# PSMs	# Proteins	# Protein Groups	Protein Group Accessions	Modifications	ΔCn	q-Value	PEP	IonScore	Exp Value	Charge	MH+ [Da]	ΔM [ppm]	RT [min]	# Missed Cleavages
	High	HGVIVAADSR	1	1	1	P28074		0	0	0.000148	37.84	0.00128261	2	1024.55	0.161208	26.0069	0
P60468	Protein transport protein Sec61 subunit beta OS=Homo sapiens GN=SEC61B PE=1 SV=2 - [SC61B_HUMAN]	37.71	15.63	1	1	1	1	96	9.9681	11.561
	A2	Sequence	# PSMs	# Proteins	# Protein Groups	Protein Group Accessions	Modifications	ΔCn	q-Value	PEP	IonScore	Exp Value	Charge	MH+ [Da]	ΔM [ppm]	RT [min]	# Missed Cleavages
	High	PGPTPSGTNVGSSGR	1	1	1	P60468		0	0	0.0007532	37.71	0.00205862	2	1370.66	-1.52141	26.4008	0
P26447	Protein S100-A4 OS=Homo sapiens GN=S100A4 PE=1 SV=1 - [S10A4_HUMAN]	37.52	8.91	1	1	1	1	101	11.7207	6.11279
	A2	Sequence	# PSMs	# Proteins	# Protein Groups	Protein Group Accessions	Modifications	ΔCn	q-Value	PEP	IonScore	Exp Value	Charge	MH+ [Da]	ΔM [ppm]	RT [min]	# Missed Cleavages
	High	ELPSFLGKR	1	1	1	P26447		0	0	0.009612	37.52	0.00211528	2	1046.6	1.79876	32.5373	1
P42330	Aldo-keto reductase family 1 member C3 OS=Homo sapiens GN=AKR1C3 PE=1 SV=4 - [AK1C3_HUMAN]	37.49	2.48	3	1	1	1	323	36.8298	7.94287
	A2	Sequence	# PSMs	# Proteins	# Protein Groups	Protein Group Accessions	Modifications	ΔCn	q-Value	PEP	IonScore	Exp Value	Charge	MH+ [Da]	ΔM [ppm]	RT [min]	# Missed Cleavages
	High	TPALIALR	1	3	1	P42330		0	0.002	0.02478	37.49	0.000338652	2	854.546	-0.257961	36.1294	0
Q9UQ80	Proliferation-associated protein 2G4 OS=Homo sapiens GN=PA2G4 PE=1 SV=3 - [PA2G4_HUMAN]	37.21	2.28	1	1	1	1	394	43.7592	6.55127
	A2	Sequence	# PSMs	# Proteins	# Protein Groups	Protein Group Accessions	Modifications	ΔCn	q-Value	PEP	IonScore	Exp Value	Charge	MH+ [Da]	ΔM [ppm]	RT [min]	# Missed Cleavages
	High	ALLQSSASR	1	1	1	Q9UQ80		0	0	0.0009819	37.21	0.00245239	2	932.516	0.225857	26.5568	0
P35579	Myosin-9 OS=Homo sapiens GN=MYH9 PE=1 SV=4 - [MYH9_HUMAN]	36.87	0.41	2	1	1	1	1960	226.392	5.60498
	A2	Sequence	# PSMs	# Proteins	# Protein Groups	Protein Group Accessions	Modifications	ΔCn	q-Value	PEP	IonScore	Exp Value	Charge	MH+ [Da]	ΔM [ppm]	RT [min]	# Missed Cleavages
	High	NTNPNFVR	1	2	1	P35579		0	0	0.00452	36.87	0.00409122	2	961.486	1.007	26.6765	0
Q16658	Fascin OS=Homo sapiens GN=FSCN1 PE=1 SV=3 - [FSCN1_HUMAN]	36.66	1.62	1	1	1	1	493	54.4961	7.23975
	A2	Sequence	# PSMs	# Proteins	# Protein Groups	Protein Group Accessions	Modifications	ΔCn	q-Value	PEP	IonScore	Exp Value	Charge	MH+ [Da]	ΔM [ppm]	RT [min]	# Missed Cleavages
	High	EVPGPDcR	1	1	1	Q16658	C7(Carbamidomethyl)	0	0	0.006717	36.66	0.000614957	2	929.417	2.49879	26.1311	0
P61626	Lysozyme C OS=Homo sapiens GN=LYZ PE=1 SV=1 - [LYSC_HUMAN]	36.616	12.84	1	2	2	2	148	16.5263	9.15869
	A2	Sequence	# PSMs	# Proteins	# Protein Groups	Protein Group Accessions	Modifications	ΔCn	q-Value	PEP	IonScore	Exp Value	Charge	MH+ [Da]	ΔM [ppm]	RT [min]	# Missed Cleavages
	High	STDYGIFQINSR	1	1	1	P61626		0	0	0.002805	37.8	0.00175916	2	1400.68	-2.21003	41.1671	0
	High	LGmDGYR	1	1	1	P61626	M3(Oxidation)	0	0.062	0.2815	20.77	0.0485767	2	827.371	-0.327314	25.9384	0
P62851	40S ribosomal protein S25 OS=Homo sapiens GN=RPS25 PE=1 SV=1 - [RS25_HUMAN]	36.47	5.6	1	1	1	1	125	13.7337	10.1108
	A2	Sequence	# PSMs	# Proteins	# Protein Groups	Protein Group Accessions	Modifications	ΔCn	q-Value	PEP	IonScore	Exp Value	Charge	MH+ [Da]	ΔM [ppm]	RT [min]	# Missed Cleavages
	High	AQVIYTR	1	1	1	P62851		0	0.004	0.03157	36.47	0.00182593	2	850.478	-0.161548	26.6985	0
O14744	Protein arginine N-methyltransferase 5 OS=Homo sapiens GN=PRMT5 PE=1 SV=4 - [ANM5_HUMAN]	36.42	1.88	1	1	1	1	637	72.6376	6.29053
	A2	Sequence	# PSMs	# Proteins	# Protein Groups	Protein Group Accessions	Modifications	ΔCn	q-Value	PEP	IonScore	Exp Value	Charge	MH+ [Da]	ΔM [ppm]	RT [min]	# Missed Cleavages
	High	aAmAVGGAGGSR	1	1	1	O14744	N-Term(Acetyl); M3(Oxidation)	0	0	0.0006862	36.42	0.00204091	2	1062.5	-0.295579	28.3188	0
Q9UBI6	Guanine nucleotide-binding protein G(I)/G(S)/G(O) subunit gamma-12 OS=Homo sapiens GN=GNG12 PE=1 SV=3 - [GBG12_HUMAN]	36.41	9.72	1	1	1	1	72	8.00117	8.96826
	A2	Sequence	# PSMs	# Proteins	# Protein Groups	Protein Group Accessions	Modifications	ΔCn	q-Value	PEP	IonScore	Exp Value	Charge	MH+ [Da]	ΔM [ppm]	RT [min]	# Missed Cleavages
	High	LEASIER	1	1	1	Q9UBI6		0	0.028	0.1513	36.41	0.00367981	2	817.441	-0.444879	26.9108	0
P39019	40S ribosomal protein S19 OS=Homo sapiens GN=RPS19 PE=1 SV=2 - [RS19_HUMAN]	36.3103	13.1	1	2	2	2	145	16.0505	10.3159
	A2	Sequence	# PSMs	# Proteins	# Protein Groups	Protein Group Accessions	Modifications	ΔCn	q-Value	PEP	IonScore	Exp Value	Charge	MH+ [Da]	ΔM [ppm]	RT [min]	# Missed Cleavages
	High	DVNQQEFVR	1	1	1	P39019		0	0	0.005322	28.52	0.0216531	2	1134.55	-0.19817	29.8162	0
	High	nGVmPSHFSR	1	1	1	P39019	N1(Deamidated); M4(Oxidation)	0	0.004	0.04037	30.44	0.00497007	2	1148.51	-1.54539	26.7007	0
P08174	Complement decay-accelerating factor OS=Homo sapiens GN=CD55 PE=1 SV=4 - [DAF_HUMAN]	36.2	1.84	1	1	1	1	381	41.3736	7.59131
	A2	Sequence	# PSMs	# Proteins	# Protein Groups	Protein Group Accessions	Modifications	ΔCn	q-Value	PEP	IonScore	Exp Value	Charge	MH+ [Da]	ΔM [ppm]	RT [min]	# Missed Cleavages
	High	ScEVPTR	1	1	1	P08174	C2(Carbamidomethyl)	0	0	0.008339	36.2	0.0024708	2	848.393	0.2143	24.8797	0
P14314	Glucosidase 2 subunit beta OS=Homo sapiens GN=PRKCSH PE=1 SV=2 - [GLU2B_HUMAN]	36.09	2.08	1	1	1	1	528	59.3878	4.41162
	A2	Sequence	# PSMs	# Proteins	# Protein Groups	Protein Group Accessions	Modifications	ΔCn	q-Value	PEP	IonScore	Exp Value	Charge	MH+ [Da]	ΔM [ppm]	RT [min]	# Missed Cleavages
	High	ESLQQmAEVTR	1	1	1	P14314	M6(Oxidation)	0	0	0.001625	36.09	0.00327229	2	1307.63	1.65577	27.6887	0
P00558	Phosphoglycerate kinase 1 OS=Homo sapiens GN=PGK1 PE=1 SV=3 - [PGK1_HUMAN]	35.61	1.68	1	1	1	1	417	44.5861	8.104
	A2	Sequence	# PSMs	# Proteins	# Protein Groups	Protein Group Accessions	Modifications	ΔCn	q-Value	PEP	IonScore	Exp Value	Charge	MH+ [Da]	ΔM [ppm]	RT [min]	# Missed Cleavages
	High	YAEAVTR	1	1	1	P00558		0	0.028	0.1461	35.61	0.00324252	2	809.412	-4.31372	25.5443	0
P20674	Cytochrome c oxidase subunit 5A, mitochondrial OS=Homo sapiens GN=COX5A PE=1 SV=2 - [COX5A_HUMAN]	34.72	6	1	1	1	1	150	16.7517	6.78564
	A2	Sequence	# PSMs	# Proteins	# Protein Groups	Protein Group Accessions	Modifications	ΔCn	q-Value	PEP	IonScore	Exp Value	Charge	MH+ [Da]	ΔM [ppm]	RT [min]	# Missed Cleavages
	High	LNDFASTVR	1	1	1	P20674		0	0	0.00539	34.72	0.00413177	2	1022.53	0.195298	29.9189	0
P06744	Glucose-6-phosphate isomerase OS=Homo sapiens GN=GPI PE=1 SV=4 - [G6PI_HUMAN]	34.58	1.61	1	1	1	1	558	63.1072	8.32373
	A2	Sequence	# PSMs	# Proteins	# Protein Groups	Protein Group Accessions	Modifications	ΔCn	q-Value	PEP	IonScore	Exp Value	Charge	MH+ [Da]	ΔM [ppm]	RT [min]	# Missed Cleavages
	High	NLVTEDVmR	1	1	1	P06744	M8(Oxidation)	0	0	0.0005757	34.58	0.00496381	2	1092.54	0.33674	28.775	0
Q99714	3-hydroxyacyl-CoA dehydrogenase type-2 OS=Homo sapiens GN=HSD17B10 PE=1 SV=3 - [HCD2_HUMAN]	34.362	9.58	1	2	2	2	261	26.9061	7.78174
	A2	Sequence	# PSMs	# Proteins	# Protein Groups	Protein Group Accessions	Modifications	ΔCn	q-Value	PEP	IonScore	Exp Value	Charge	MH+ [Da]	ΔM [ppm]	RT [min]	# Missed Cleavages
	High	DLAPIGIR	1	1	1	Q99714		0	0	0.006203	33.23	0.00228161	2	854.509	-0.040125	38.2136	0
	High	LVAGEmGQNEPDQGGQR	1	1	1	Q99714	M6(Oxidation)	0	0.098	0.4067	21.82	0.0470225	2	1801.81	-3.01103	26.5862	0
P12268	Inosine-5'-monophosphate dehydrogenase 2 OS=Homo sapiens GN=IMPDH2 PE=1 SV=2 - [IMDH2_HUMAN]	33.8	1.56	1	1	1	1	514	55.7696	6.90283
	A2	Sequence	# PSMs	# Proteins	# Protein Groups	Protein Group Accessions	Modifications	ΔCn	q-Value	PEP	IonScore	Exp Value	Charge	MH+ [Da]	ΔM [ppm]	RT [min]	# Missed Cleavages
	High	LVGIISSR	1	1	1	P12268		0	0.002	0.02664	33.8	0.00418954	2	844.526	0.519811	31.6988	0
P15880	40S ribosomal protein S2 OS=Homo sapiens GN=RPS2 PE=1 SV=2 - [RS2_HUMAN]	33.69	3.75	1	1	1	1	293	31.3046	10.2427
	A2	Sequence	# PSMs	# Proteins	# Protein Groups	Protein Group Accessions	Modifications	ΔCn	q-Value	PEP	IonScore	Exp Value	Charge	MH+ [Da]	ΔM [ppm]	RT [min]	# Missed Cleavages
	High	GTGIVSAPVPK	1	1	1	P15880		0	0	0.0002626	33.69	0.00138958	2	1025.6	0.72908	30.7147	0
P50402	Emerin OS=Homo sapiens GN=EMD PE=1 SV=1 - [EMD_HUMAN]	33.4	3.94	1	1	1	1	254	28.9759	5.50342
	A2	Sequence	# PSMs	# Proteins	# Protein Groups	Protein Group Accessions	Modifications	ΔCn	q-Value	PEP	IonScore	Exp Value	Charge	MH+ [Da]	ΔM [ppm]	RT [min]	# Missed Cleavages
	High	APGAGLGQDR	1	1	1	P50402		0	0	0.00439	33.4	0.00406808	2	941.481	1.34625	26.0136	0
P27824	Calnexin OS=Homo sapiens GN=CANX PE=1 SV=2 - [CALX_HUMAN]	33.34	1.35	1	1	1	1	592	67.5259	4.60205
	A2	Sequence	# PSMs	# Proteins	# Protein Groups	Protein Group Accessions	Modifications	ΔCn	q-Value	PEP	IonScore	Exp Value	Charge	MH+ [Da]	ΔM [ppm]	RT [min]	# Missed Cleavages
	High	EIEDPEDR	1	1	1	P27824		0	0.004	0.03705	33.34	0.00129765	2	1002.44	-1.23244	26.4908	0
Q00796	Sorbitol dehydrogenase OS=Homo sapiens GN=SORD PE=1 SV=4 - [DHSO_HUMAN]	33.29	2.52	1	1	1	1	357	38.2998	7.97217
	A2	Sequence	# PSMs	# Proteins	# Protein Groups	Protein Group Accessions	Modifications	ΔCn	q-Value	PEP	IonScore	Exp Value	Charge	MH+ [Da]	ΔM [ppm]	RT [min]	# Missed Cleavages
	High	VAIEPGAPR	1	1	1	Q00796		0	0.002	0.02788	33.29	0.00285976	2	909.515	-0.128621	27.7906	0
O75390	Citrate synthase, mitochondrial OS=Homo sapiens GN=CS PE=1 SV=2 - [CISY_HUMAN]	33.27	1.72	1	1	1	1	466	51.6795	8.32373
	A2	Sequence	# PSMs	# Proteins	# Protein Groups	Protein Group Accessions	Modifications	ΔCn	q-Value	PEP	IonScore	Exp Value	Charge	MH+ [Da]	ΔM [ppm]	RT [min]	# Missed Cleavages
	High	AYAQGISR	1	1	1	O75390		0	0.026	0.1152	33.27	0.00560463	2	865.453	0.0150413	26.0784	0
P63244	Receptor of activated protein C kinase 1 OS=Homo sapiens GN=RACK1 PE=1 SV=3 - [RACK1_HUMAN]	32.87	3.15	1	1	1	1	317	35.0546	7.69385
	A2	Sequence	# PSMs	# Proteins	# Protein Groups	Protein Group Accessions	Modifications	ΔCn	q-Value	PEP	IonScore	Exp Value	Charge	MH+ [Da]	ΔM [ppm]	RT [min]	# Missed Cleavages
	High	DETNYGIPQR	1	1	1	P63244		0	0	0.01343	32.87	0.00560312	2	1192.56	-1.09035	30.6419	0
P12429	Annexin A3 OS=Homo sapiens GN=ANXA3 PE=1 SV=3 - [ANXA3_HUMAN]	32.77	2.79	1	1	1	1	323	36.3527	5.92236
	A2	Sequence	# PSMs	# Proteins	# Protein Groups	Protein Group Accessions	Modifications	ΔCn	q-Value	PEP	IonScore	Exp Value	Charge	MH+ [Da]	ΔM [ppm]	RT [min]	# Missed Cleavages
	High	NTPAFLAER	1	1	1	P12429		0	0	0.01508	32.77	0.00861366	2	1018.53	-1.98487	31.5487	0
P25789	Proteasome subunit alpha type-4 OS=Homo sapiens GN=PSMA4 PE=1 SV=1 - [PSA4_HUMAN]	32.38	3.45	1	1	1	1	261	29.4652	7.72314
	A2	Sequence	# PSMs	# Proteins	# Protein Groups	Protein Group Accessions	Modifications	ΔCn	q-Value	PEP	IonScore	Exp Value	Charge	MH+ [Da]	ΔM [ppm]	RT [min]	# Missed Cleavages
	High	TTIFSPEGR	1	1	1	P25789		0	0.004	0.03553	32.38	0.00789101	2	1007.52	0.415422	30.726	0
P08729	Keratin, type II cytoskeletal 7 OS=Homo sapiens GN=KRT7 PE=1 SV=5 - [K2C7_HUMAN]	32.04	4.48	3	1	2	2	469	51.3543	5.47803
	A2	Sequence	# PSMs	# Proteins	# Protein Groups	Protein Group Accessions	Modifications	ΔCn	q-Value	PEP	IonScore	Exp Value	Charge	MH+ [Da]	ΔM [ppm]	RT [min]	# Missed Cleavages
	High	KLLEGEESR	1	5	2	P08670;P08729		0	0.015	0.07768	32.04	0.0111593	2	1060.56	0.374331	25.4971	1
	High	SAYGGPVGAGIR	1	1	1	P08729		0	0.03	0.165	23.43	0.0832983	2	1104.58	0.393293	29.4438	0
P08195	4F2 cell-surface antigen heavy chain OS=Homo sapiens GN=SLC3A2 PE=1 SV=3 - [4F2_HUMAN]	32.04	1.59	1	1	1	1	630	67.9517	5.0083
	A2	Sequence	# PSMs	# Proteins	# Protein Groups	Protein Group Accessions	Modifications	ΔCn	q-Value	PEP	IonScore	Exp Value	Charge	MH+ [Da]	ΔM [ppm]	RT [min]	# Missed Cleavages
	High	VILDLTPNYR	1	1	1	P08195		0	0	0.01443	32.04	0.00825228	2	1203.67	-0.0814159	41.2543	0
P62937	Peptidyl-prolyl cis-trans isomerase A OS=Homo sapiens GN=PPIA PE=1 SV=2 - [PPIA_HUMAN]	31.99	6.67	1	1	1	1	165	18.0009	7.81104
	A2	Sequence	# PSMs	# Proteins	# Protein Groups	Protein Group Accessions	Modifications	ΔCn	q-Value	PEP	IonScore	Exp Value	Charge	MH+ [Da]	ΔM [ppm]	RT [min]	# Missed Cleavages
	High	EGmNIVEAmER	1	1	1	P62937	M3(Oxidation); M9(Oxidation)	0	0	0.0001882	31.99	0.00268775	2	1310.57	-2.71679	27.4624	0
Q15717	ELAV-like protein 1 OS=Homo sapiens GN=ELAVL1 PE=1 SV=2 - [ELAV1_HUMAN]	31.89	3.37	1	1	1	1	326	36.0692	9.17334
	A2	Sequence	# PSMs	# Proteins	# Protein Groups	Protein Group Accessions	Modifications	ΔCn	q-Value	PEP	IonScore	Exp Value	Charge	MH+ [Da]	ΔM [ppm]	RT [min]	# Missed Cleavages
	High	VLVDQTTGLSR	1	1	1	Q15717		0	0	0.000573	31.89	0.0111632	2	1188.65	-2.84058	31.821	0
P48637	Glutathione synthetase OS=Homo sapiens GN=GSS PE=1 SV=1 - [GSHB_HUMAN]	31.65	1.9	1	1	1	1	474	52.3523	5.92236
	A2	Sequence	# PSMs	# Proteins	# Protein Groups	Protein Group Accessions	Modifications	ΔCn	q-Value	PEP	IonScore	Exp Value	Charge	MH+ [Da]	ΔM [ppm]	RT [min]	# Missed Cleavages
	High	ALAEGVLLR	1	1	1	P48637		0	0.015	0.06731	31.65	0.00276984	2	941.578	-0.035979	36.1643	0
O60506	Heterogeneous nuclear ribonucleoprotein Q OS=Homo sapiens GN=SYNCRIP PE=1 SV=2 - [HNRPQ_HUMAN]	31.58	1.93	2	1	1	1	623	69.5596	8.5874
	A2	Sequence	# PSMs	# Proteins	# Protein Groups	Protein Group Accessions	Modifications	ΔCn	q-Value	PEP	IonScore	Exp Value	Charge	MH+ [Da]	ΔM [ppm]	RT [min]	# Missed Cleavages
	High	TGYTLDVTTGQR	1	2	1	O60506		0	0	0.009857	31.58	0.00886156	2	1311.65	-0.545464	32.4811	0
P38646	Stress-70 protein, mitochondrial OS=Homo sapiens GN=HSPA9 PE=1 SV=2 - [GRP75_HUMAN]	31.44	1.33	1	1	1	1	679	73.6348	6.16357
	A2	Sequence	# PSMs	# Proteins	# Protein Groups	Protein Group Accessions	Modifications	ΔCn	q-Value	PEP	IonScore	Exp Value	Charge	MH+ [Da]	ΔM [ppm]	RT [min]	# Missed Cleavages
	High	VLENAEGAR	1	1	1	P38646		0	0.004	0.04585	31.44	0.00556291	2	958.496	0.823179	25.9675	0
O00299	Chloride intracellular channel protein 1 OS=Homo sapiens GN=CLIC1 PE=1 SV=4 - [CLIC1_HUMAN]	31.21	3.32	1	1	1	1	241	26.9057	5.17334
	A2	Sequence	# PSMs	# Proteins	# Protein Groups	Protein Group Accessions	Modifications	ΔCn	q-Value	PEP	IonScore	Exp Value	Charge	MH+ [Da]	ΔM [ppm]	RT [min]	# Missed Cleavages
	High	YLSNAYAR	1	1	1	O00299		0	0.002	0.02145	31.21	0.00510862	2	957.479	-0.130521	26.9502	0
P29692	Elongation factor 1-delta OS=Homo sapiens GN=EEF1D PE=1 SV=5 - [EF1D_HUMAN]	31.0099	9.61	1	2	2	2	281	31.1028	5.0083
	A2	Sequence	# PSMs	# Proteins	# Protein Groups	Protein Group Accessions	Modifications	ΔCn	q-Value	PEP	IonScore	Exp Value	Charge	MH+ [Da]	ΔM [ppm]	RT [min]	# Missed Cleavages
	High	ATAPQTQHVSPmR	1	1	1	P29692	M12(Oxidation)	0	0	0.0001714	31.66	0.00945039	3	1439.71	0.481632	25.2846	0
	High	FYEQmNGPVAGASR	1	1	1	P29692	M5(Oxidation)	0	0.004	0.04083	22.23	0.040692	2	1542.7	-3.57189	28.6397	0
P08133	Annexin A6 OS=Homo sapiens GN=ANXA6 PE=1 SV=3 - [ANXA6_HUMAN]	30.51	1.34	1	1	1	1	673	75.8256	5.60498
	A2	Sequence	# PSMs	# Proteins	# Protein Groups	Protein Group Accessions	Modifications	ΔCn	q-Value	PEP	IonScore	Exp Value	Charge	MH+ [Da]	ΔM [ppm]	RT [min]	# Missed Cleavages
	High	STPEYFAER	1	1	1	P08133		0	0.007	0.04724	30.51	0.00475723	2	1099.51	-0.297177	29.2173	0
P00533	Epidermal growth factor receptor OS=Homo sapiens GN=EGFR PE=1 SV=2 - [EGFR_HUMAN]	30.46	1.74	1	2	2	2	1210	134.19	6.68311
	A2	Sequence	# PSMs	# Proteins	# Protein Groups	Protein Group Accessions	Modifications	ΔCn	q-Value	PEP	IonScore	Exp Value	Charge	MH+ [Da]	ΔM [ppm]	RT [min]	# Missed Cleavages
	High	NYVVTDHGScVR	1	1	1	P00533	C10(Carbamidomethyl)	0	0	0.006162	30.46	0.00760075	2	1406.65	-0.0329949	26.4586	0
	High	YLVIQGDER	1	1	1	P00533		0	0.022	0.1078	24.78	0.0553878	2	1092.57	0.415493	31.1352	0
P62906	60S ribosomal protein L10a OS=Homo sapiens GN=RPL10A PE=1 SV=2 - [RL10A_HUMAN]	30.41	3.69	1	1	1	1	217	24.8155	9.93506
	A2	Sequence	# PSMs	# Proteins	# Protein Groups	Protein Group Accessions	Modifications	ΔCn	q-Value	PEP	IonScore	Exp Value	Charge	MH+ [Da]	ΔM [ppm]	RT [min]	# Missed Cleavages
	High	DTLYEAVR	1	1	1	P62906		0	0.007	0.04766	30.41	0.0112374	2	966.49	1.32722	31.794	0
P34897	Serine hydroxymethyltransferase, mitochondrial OS=Homo sapiens GN=SHMT2 PE=1 SV=3 - [GLYM_HUMAN]	29.93	2.18	1	1	1	1	504	55.9577	8.52881
	A2	Sequence	# PSMs	# Proteins	# Protein Groups	Protein Group Accessions	Modifications	ΔCn	q-Value	PEP	IonScore	Exp Value	Charge	MH+ [Da]	ΔM [ppm]	RT [min]	# Missed Cleavages
	High	LIIAGTSAYAR	1	1	1	P34897		0	0.004	0.03783	29.93	0.00757105	2	1135.65	2.03257	33.7301	0
P81605	Dermcidin OS=Homo sapiens GN=DCD PE=1 SV=2 - [DCD_HUMAN]	29.89	10	1	1	1	1	110	11.2768	6.53662
	A2	Sequence	# PSMs	# Proteins	# Protein Groups	Protein Group Accessions	Modifications	ΔCn	q-Value	PEP	IonScore	Exp Value	Charge	MH+ [Da]	ΔM [ppm]	RT [min]	# Missed Cleavages
	High	ENAGEDPGLAR	1	1	1	P81605		0	0.002	0.02278	29.89	0.00717956	2	1128.53	1.2452	26.6787	0
P05023	Sodium/potassium-transporting ATPase subunit alpha-1 OS=Homo sapiens GN=ATP1A1 PE=1 SV=1 - [AT1A1_HUMAN]	29.66	1.76	5	2	2	2	1023	112.824	5.49072
	A2	Sequence	# PSMs	# Proteins	# Protein Groups	Protein Group Accessions	Modifications	ΔCn	q-Value	PEP	IonScore	Exp Value	Charge	MH+ [Da]	ΔM [ppm]	RT [min]	# Missed Cleavages
	High	LIIVEGcQR	1	5	1	P05023	C7(Carbamidomethyl)	0	0.004	0.03585	29.66	0.023359	2	1087.59	0.380673	31.2866	0
	High	GIVVYTGDR	1	1	1	P05023		0	0.027	0.1315	21.26	0.0796801	2	979.521	-0.0232596	30.1604	0
O00264	Membrane-associated progesterone receptor component 1 OS=Homo sapiens GN=PGRMC1 PE=1 SV=3 - [PGRC1_HUMAN]	29.31	4.1	1	1	1	1	195	21.6578	4.70361
	A2	Sequence	# PSMs	# Proteins	# Protein Groups	Protein Group Accessions	Modifications	ΔCn	q-Value	PEP	IonScore	Exp Value	Charge	MH+ [Da]	ΔM [ppm]	RT [min]	# Missed Cleavages
	High	DFTPAELR	1	1	1	O00264		0	0.026	0.1122	29.31	0.0171141	2	948.478	-0.716372	35.399	0
P17931	Galectin-3 OS=Homo sapiens GN=LGALS3 PE=1 SV=5 - [LEG3_HUMAN]	29.3	2.8	1	1	1	1	250	26.1361	8.55811
	A2	Sequence	# PSMs	# Proteins	# Protein Groups	Protein Group Accessions	Modifications	ΔCn	q-Value	PEP	IonScore	Exp Value	Charge	MH+ [Da]	ΔM [ppm]	RT [min]	# Missed Cleavages
	High	IALDFQR	1	1	1	P17931		0	0.016	0.101	29.3	0.016801	2	862.481	2.86049	34.4694	0
P39023	60S ribosomal protein L3 OS=Homo sapiens GN=RPL3 PE=1 SV=2 - [RL3_HUMAN]	29.24	1.99	1	1	1	1	403	46.0798	10.1841
	A2	Sequence	# PSMs	# Proteins	# Protein Groups	Protein Group Accessions	Modifications	ΔCn	q-Value	PEP	IonScore	Exp Value	Charge	MH+ [Da]	ΔM [ppm]	RT [min]	# Missed Cleavages
	High	AGMTHIVR	1	1	1	P39023		0	0.015	0.07069	29.24	0.00869607	2	884.476	-1.48637	25.717	0
P28482	Mitogen-activated protein kinase 1 OS=Homo sapiens GN=MAPK1 PE=1 SV=3 - [MK01_HUMAN]	29.19	3.89	1	1	1	1	360	41.3632	6.97607
	A2	Sequence	# PSMs	# Proteins	# Protein Groups	Protein Group Accessions	Modifications	ΔCn	q-Value	PEP	IonScore	Exp Value	Charge	MH+ [Da]	ΔM [ppm]	RT [min]	# Missed Cleavages
	High	aAAAAAGAGPEmVR	1	1	1	P28482	N-Term(Acetyl); M12(Oxidation)	0	0	0.0004837	29.19	0.0152437	2	1300.63	-1.5909	33.5957	0
P84098	60S ribosomal protein L19 OS=Homo sapiens GN=RPL19 PE=1 SV=1 - [RL19_HUMAN]	28.99	4.59	1	1	1	1	196	23.4512	11.4731
	A2	Sequence	# PSMs	# Proteins	# Protein Groups	Protein Group Accessions	Modifications	ΔCn	q-Value	PEP	IonScore	Exp Value	Charge	MH+ [Da]	ΔM [ppm]	RT [min]	# Missed Cleavages
	High	LLADQAEAR	1	1	1	P84098		0	0.002	0.02102	28.99	0.0131861	2	986.526	-0.903536	27.1273	0
Q9NXN4	Ganglioside-induced differentiation-associated protein 2 OS=Homo sapiens GN=GDAP2 PE=1 SV=1 - [GDAP2_HUMAN]	28.99	2.01	1	1	1	1	497	56.1895	5.74463
	A2	Sequence	# PSMs	# Proteins	# Protein Groups	Protein Group Accessions	Modifications	ΔCn	q-Value	PEP	IonScore	Exp Value	Charge	MH+ [Da]	ΔM [ppm]	RT [min]	# Missed Cleavages
	High	DVnGKVVLWK	1	1	1	Q9NXN4	N3(Deamidated)	0	0.077	0.335	28.99	0.0249211	2	1158.65	-3.59617	39.2014	1
P23588	Eukaryotic translation initiation factor 4B OS=Homo sapiens GN=EIF4B PE=1 SV=2 - [IF4B_HUMAN]	28.94	1.31	1	1	1	1	611	69.1103	5.73193
	A2	Sequence	# PSMs	# Proteins	# Protein Groups	Protein Group Accessions	Modifications	ΔCn	q-Value	PEP	IonScore	Exp Value	Charge	MH+ [Da]	ΔM [ppm]	RT [min]	# Missed Cleavages
	High	SILPTAPR	1	1	1	P23588		0	0.015	0.08317	28.94	0.00612691	2	854.51	0.114432	31.2606	0
P61254	60S ribosomal protein L26 OS=Homo sapiens GN=RPL26 PE=1 SV=1 - [RL26_HUMAN]	28.49	9.66	2	1	1	1	145	17.2475	10.5503
	A2	Sequence	# PSMs	# Proteins	# Protein Groups	Protein Group Accessions	Modifications	ΔCn	q-Value	PEP	IonScore	Exp Value	Charge	MH+ [Da]	ΔM [ppm]	RT [min]	# Missed Cleavages
	High	SmPIRKDDEVQVVR	1	2	1	P61254	M2(Oxidation)	0	0	0.006057	28.49	0.0271832	3	1687.88	1.11893	26.4863	2
P63220	40S ribosomal protein S21 OS=Homo sapiens GN=RPS21 PE=1 SV=1 - [RS21_HUMAN]	28.44	12.05	1	1	1	1	83	9.10557	8.49951
	A2	Sequence	# PSMs	# Proteins	# Protein Groups	Protein Group Accessions	Modifications	ΔCn	q-Value	PEP	IonScore	Exp Value	Charge	MH+ [Da]	ΔM [ppm]	RT [min]	# Missed Cleavages
	High	mGESDDSILR	1	1	1	P63220	M1(Oxidation)	0	0.002	0.02557	28.44	0.00859313	2	1138.5	0.0157227	28.6776	0
Q96AE4	Far upstream element-binding protein 1 OS=Homo sapiens GN=FUBP1 PE=1 SV=3 - [FUBP1_HUMAN]	28.39	2.02	1	1	1	1	644	67.5185	7.60596
	A2	Sequence	# PSMs	# Proteins	# Protein Groups	Protein Group Accessions	Modifications	ΔCn	q-Value	PEP	IonScore	Exp Value	Charge	MH+ [Da]	ΔM [ppm]	RT [min]	# Missed Cleavages
	High	IGGNEGIDVPIPR	1	1	1	Q96AE4		0	0.015	0.06227	28.39	0.0191962	2	1336.72	-0.493913	40.9998	0
P30048	Thioredoxin-dependent peroxide reductase, mitochondrial OS=Homo sapiens GN=PRDX3 PE=1 SV=3 - [PRDX3_HUMAN]	28.23	2.73	1	1	1	1	256	27.6752	7.78174
	A2	Sequence	# PSMs	# Proteins	# Protein Groups	Protein Group Accessions	Modifications	ΔCn	q-Value	PEP	IonScore	Exp Value	Charge	MH+ [Da]	ΔM [ppm]	RT [min]	# Missed Cleavages
	High	SVEETLR	1	1	1	P30048		0	0.067	0.294	28.23	0.0279584	2	833.437	0.764284	26.5399	0
P13489	Ribonuclease inhibitor OS=Homo sapiens GN=RNH1 PE=1 SV=2 - [RINI_HUMAN]	28	2.39	1	1	1	1	461	49.9411	4.81787
	A2	Sequence	# PSMs	# Proteins	# Protein Groups	Protein Group Accessions	Modifications	ΔCn	q-Value	PEP	IonScore	Exp Value	Charge	MH+ [Da]	ΔM [ppm]	RT [min]	# Missed Cleavages
	High	VNPALAELNLR	1	1	1	P13489		0	0.002	0.02888	28	0.00832069	2	1209.69	-0.963917	40.0191	0
Q08211	ATP-dependent RNA helicase A OS=Homo sapiens GN=DHX9 PE=1 SV=4 - [DHX9_HUMAN]	27.78	0.79	1	1	1	1	1270	140.869	6.84424
	A2	Sequence	# PSMs	# Proteins	# Protein Groups	Protein Group Accessions	Modifications	ΔCn	q-Value	PEP	IonScore	Exp Value	Charge	MH+ [Da]	ΔM [ppm]	RT [min]	# Missed Cleavages
	High	RISAVSVAER	1	1	1	Q08211		0	0.047	0.2373	27.78	0.0174227	2	1087.62	0.0961188	26.5546	1
Q02790	Peptidyl-prolyl cis-trans isomerase FKBP4 OS=Homo sapiens GN=FKBP4 PE=1 SV=3 - [FKBP4_HUMAN]	27.53	1.96	1	1	1	1	459	51.7721	5.42725
	A2	Sequence	# PSMs	# Proteins	# Protein Groups	Protein Group Accessions	Modifications	ΔCn	q-Value	PEP	IonScore	Exp Value	Charge	MH+ [Da]	ΔM [ppm]	RT [min]	# Missed Cleavages
	High	TQLAVcQQR	1	1	1	Q02790	C6(Carbamidomethyl)	0	0.022	0.1053	27.53	0.0285215	2	1103.56	0.796385	26.6708	0
P04792	Heat shock protein beta-1 OS=Homo sapiens GN=HSPB1 PE=1 SV=2 - [HSPB1_HUMAN]	27.06	4.88	1	1	1	1	205	22.7685	6.40479
	A2	Sequence	# PSMs	# Proteins	# Protein Groups	Protein Group Accessions	Modifications	ΔCn	q-Value	PEP	IonScore	Exp Value	Charge	MH+ [Da]	ΔM [ppm]	RT [min]	# Missed Cleavages
	High	AQLGGPEAAK	1	1	1	P04792		0	0.015	0.06487	27.06	0.0145624	2	941.506	1.34248	25.872	0
Q9P2J5	Leucine--tRNA ligase, cytoplasmic OS=Homo sapiens GN=LARS PE=1 SV=2 - [SYLC_HUMAN]	27.06	0.85	1	1	1	1	1176	134.379	7.29834
	A2	Sequence	# PSMs	# Proteins	# Protein Groups	Protein Group Accessions	Modifications	ΔCn	q-Value	PEP	IonScore	Exp Value	Charge	MH+ [Da]	ΔM [ppm]	RT [min]	# Missed Cleavages
	High	SGPASTFNDR	1	1	1	Q9P2J5		0	0.015	0.05965	27.06	0.0135784	2	1051.48	-1.01348	26.493	0
Q16891	MICOS complex subunit MIC60 OS=Homo sapiens GN=IMMT PE=1 SV=1 - [MIC60_HUMAN]	26.93	1.32	1	1	1	1	758	83.6264	6.48096
	A2	Sequence	# PSMs	# Proteins	# Protein Groups	Protein Group Accessions	Modifications	ΔCn	q-Value	PEP	IonScore	Exp Value	Charge	MH+ [Da]	ΔM [ppm]	RT [min]	# Missed Cleavages
	High	ERPPEEVAAR	1	1	1	Q16891		0	0.015	0.07706	26.93	0.0257516	2	1153.6	1.40651	25.6844	0
P09496	Clathrin light chain A OS=Homo sapiens GN=CLTA PE=1 SV=1 - [CLCA_HUMAN]	26.57	3.63	1	1	1	1	248	27.06	4.51318
	A2	Sequence	# PSMs	# Proteins	# Protein Groups	Protein Group Accessions	Modifications	ΔCn	q-Value	PEP	IonScore	Exp Value	Charge	MH+ [Da]	ΔM [ppm]	RT [min]	# Missed Cleavages
	High	LEALDANSR	1	1	1	P09496		0	0.015	0.08152	26.57	0.0269858	2	988.506	-0.0671686	27.6057	0
P46776	60S ribosomal protein L27a OS=Homo sapiens GN=RPL27A PE=1 SV=2 - [RL27A_HUMAN]	26.19	7.43	1	1	1	1	148	16.551	11.0044
	A2	Sequence	# PSMs	# Proteins	# Protein Groups	Protein Group Accessions	Modifications	ΔCn	q-Value	PEP	IonScore	Exp Value	Charge	MH+ [Da]	ΔM [ppm]	RT [min]	# Missed Cleavages
	High	TGAAPIIDVVR	1	1	1	P46776		0	0	0.01488	26.19	0.0139453	2	1111.65	0.630934	38.0403	0
Q07020	60S ribosomal protein L18 OS=Homo sapiens GN=RPL18 PE=1 SV=2 - [RL18_HUMAN]	25.99	12.23	1	2	2	2	188	21.6211	11.7222
	A2	Sequence	# PSMs	# Proteins	# Protein Groups	Protein Group Accessions	Modifications	ΔCn	q-Value	PEP	IonScore	Exp Value	Charge	MH+ [Da]	ΔM [ppm]	RT [min]	# Missed Cleavages
	High	TNRPPLSLSR	1	1	1	Q07020		0	0.01	0.05062	25.99	0.0171202	2	1140.65	-0.594945	27.0936	0
	High	TAVVVGTITDDVR	1	1	1	Q07020		0	0.016	0.09402	21.89	0.108073	2	1345.73	-0.193283	37.4106	0
P47914	60S ribosomal protein L29 OS=Homo sapiens GN=RPL29 PE=1 SV=2 - [RL29_HUMAN]	25.89	5.03	1	1	1	1	159	17.7411	11.6636
	A2	Sequence	# PSMs	# Proteins	# Protein Groups	Protein Group Accessions	Modifications	ΔCn	q-Value	PEP	IonScore	Exp Value	Charge	MH+ [Da]	ΔM [ppm]	RT [min]	# Missed Cleavages
	High	LAYIAHPK	1	1	1	P47914		0	0.007	0.04626	25.89	0.0145562	2	912.53	0.142172	26.2736	0
P50416	Carnitine O-palmitoyltransferase 1, liver isoform OS=Homo sapiens GN=CPT1A PE=1 SV=2 - [CPT1A_HUMAN]	25.81	1.81	1	1	1	1	773	88.3107	8.646
	A2	Sequence	# PSMs	# Proteins	# Protein Groups	Protein Group Accessions	Modifications	ΔCn	q-Value	PEP	IonScore	Exp Value	Charge	MH+ [Da]	ΔM [ppm]	RT [min]	# Missed Cleavages
	High	ILDNTSEPQPGEAR	1	1	1	P50416		0	0.004	0.03296	25.81	0.0318843	2	1526.74	-0.350515	28.7987	0
Q16719	Kynureninase OS=Homo sapiens GN=KYNU PE=1 SV=1 - [KYNU_HUMAN]	25.49	3.23	1	1	1	1	465	52.3182	7.03467
	A2	Sequence	# PSMs	# Proteins	# Protein Groups	Protein Group Accessions	Modifications	ΔCn	q-Value	PEP	IonScore	Exp Value	Charge	MH+ [Da]	ΔM [ppm]	RT [min]	# Missed Cleavages
	High	mEPSSLELPADTVQR	1	1	1	Q16719	N-Term(Acetyl); M1(Oxidation)	0	0.051	0.2491	25.49	0.0334748	2	1730.82	-1.4369	46.6968	0
P04083	Annexin A1 OS=Homo sapiens GN=ANXA1 PE=1 SV=2 - [ANXA1_HUMAN]	25.41	2.31	1	1	1	1	346	38.69	7.02002
	A2	Sequence	# PSMs	# Proteins	# Protein Groups	Protein Group Accessions	Modifications	ΔCn	q-Value	PEP	IonScore	Exp Value	Charge	MH+ [Da]	ΔM [ppm]	RT [min]	# Missed Cleavages
	High	ALYEAGER	1	1	1	P04083		0	0.054	0.2611	25.41	0.0345288	2	908.447	-0.144402	26.6414	0
Q9Y265	RuvB-like 1 OS=Homo sapiens GN=RUVBL1 PE=1 SV=1 - [RUVB1_HUMAN]	25.4	2.63	1	1	1	1	456	50.1963	6.41748
	A2	Sequence	# PSMs	# Proteins	# Protein Groups	Protein Group Accessions	Modifications	ΔCn	q-Value	PEP	IonScore	Exp Value	Charge	MH+ [Da]	ΔM [ppm]	RT [min]	# Missed Cleavages
	High	AVLLAGPPGTGK	1	1	1	Q9Y265		0	0	0.01316	25.4	0.0108151	2	1080.64	0.490386	33.1959	0
Q07955	Serine/arginine-rich splicing factor 1 OS=Homo sapiens GN=SRSF1 PE=1 SV=2 - [SRSF1_HUMAN]	25.17	4.03	1	1	1	1	248	27.7278	10.3599
	A2	Sequence	# PSMs	# Proteins	# Protein Groups	Protein Group Accessions	Modifications	ΔCn	q-Value	PEP	IonScore	Exp Value	Charge	MH+ [Da]	ΔM [ppm]	RT [min]	# Missed Cleavages
	High	SHEGETAYIR	1	1	1	Q07955		0	0.047	0.2324	25.17	0.0258475	2	1162.55	-1.58161	25.8765	0
O60637	Tetraspanin-3 OS=Homo sapiens GN=TSPAN3 PE=2 SV=1 - [TSN3_HUMAN]	25.09	2.77	1	1	1	1	253	27.9992	5.80811
	A2	Sequence	# PSMs	# Proteins	# Protein Groups	Protein Group Accessions	Modifications	ΔCn	q-Value	PEP	IonScore	Exp Value	Charge	MH+ [Da]	ΔM [ppm]	RT [min]	# Missed Cleavages
	High	AIDYVQR	1	1	1	O60637		0	0.059	0.2695	25.09	0.0362398	2	864.458	0.874746	27.2035	0
Q96HS1	Serine/threonine-protein phosphatase PGAM5, mitochondrial OS=Homo sapiens GN=PGAM5 PE=1 SV=2 - [PGAM5_HUMAN]	24.57	3.11	1	1	1	1	289	31.9846	8.67529
	A2	Sequence	# PSMs	# Proteins	# Protein Groups	Protein Group Accessions	Modifications	ΔCn	q-Value	PEP	IonScore	Exp Value	Charge	MH+ [Da]	ΔM [ppm]	RT [min]	# Missed Cleavages
	High	EQAELTGLR	1	1	1	Q96HS1		0	0.015	0.06523	24.57	0.0432934	2	1016.54	0.425877	29.2811	0
O43707	Alpha-actinin-4 OS=Homo sapiens GN=ACTN4 PE=1 SV=2 - [ACTN4_HUMAN]	24.39	1.1	1	1	1	1	911	104.788	5.43994
	A2	Sequence	# PSMs	# Proteins	# Protein Groups	Protein Group Accessions	Modifications	ΔCn	q-Value	PEP	IonScore	Exp Value	Charge	MH+ [Da]	ΔM [ppm]	RT [min]	# Missed Cleavages
	High	STLPDADRER	1	1	1	O43707		0	0.002	0.02911	24.39	0.0478548	2	1159.57	-0.0114452	25.7888	1
P62280	40S ribosomal protein S11 OS=Homo sapiens GN=RPS11 PE=1 SV=3 - [RS11_HUMAN]	24.28	5.06	1	1	1	1	158	18.419	10.3013
	A2	Sequence	# PSMs	# Proteins	# Protein Groups	Protein Group Accessions	Modifications	ΔCn	q-Value	PEP	IonScore	Exp Value	Charge	MH+ [Da]	ΔM [ppm]	RT [min]	# Missed Cleavages
	High	ILSGVVTK	1	1	1	P62280		0	0.055	0.2617	24.28	0.0145568	2	816.518	-0.676187	28.4588	0
Q13200	26S proteasome non-ATPase regulatory subunit 2 OS=Homo sapiens GN=PSMD2 PE=1 SV=3 - [PSMD2_HUMAN]	24.13	1.32	1	1	1	1	908	100.136	5.19873
	A2	Sequence	# PSMs	# Proteins	# Protein Groups	Protein Group Accessions	Modifications	ΔCn	q-Value	PEP	IonScore	Exp Value	Charge	MH+ [Da]	ΔM [ppm]	RT [min]	# Missed Cleavages
	High	FGGSGSQVDSAR	1	1	1	Q13200		0	0.002	0.02366	24.13	0.0289775	2	1167.54	0.345118	26.2222	0
P30041	Peroxiredoxin-6 OS=Homo sapiens GN=PRDX6 PE=1 SV=3 - [PRDX6_HUMAN]	23.47	5.36	1	1	1	1	224	25.0192	6.37939
	A2	Sequence	# PSMs	# Proteins	# Protein Groups	Protein Group Accessions	Modifications	ΔCn	q-Value	PEP	IonScore	Exp Value	Charge	MH+ [Da]	ΔM [ppm]	RT [min]	# Missed Cleavages
	High	DFTPVcTTELGR	1	1	1	P30041	C6(Carbamidomethyl)	0	0.004	0.03723	23.47	0.0463273	2	1395.66	-0.670388	39.872	0
P23921	Ribonucleoside-diphosphate reductase large subunit OS=Homo sapiens GN=RRM1 PE=1 SV=1 - [RIR1_HUMAN]	23.45	1.14	1	1	1	1	792	90.0125	7.15186
	A2	Sequence	# PSMs	# Proteins	# Protein Groups	Protein Group Accessions	Modifications	ΔCn	q-Value	PEP	IonScore	Exp Value	Charge	MH+ [Da]	ΔM [ppm]	RT [min]	# Missed Cleavages
	High	LNSAIIYDR	1	1	1	P23921		0	0.026	0.1137	23.45	0.0492523	2	1064.57	-0.446803	32.0486	0
P50995	Annexin A11 OS=Homo sapiens GN=ANXA11 PE=1 SV=1 - [ANX11_HUMAN]	22.63	2.38	1	1	1	1	505	54.3551	7.6499
	A2	Sequence	# PSMs	# Proteins	# Protein Groups	Protein Group Accessions	Modifications	ΔCn	q-Value	PEP	IonScore	Exp Value	Charge	MH+ [Da]	ΔM [ppm]	RT [min]	# Missed Cleavages
	High	DAQELYAAGENR	1	1	1	P50995		0	0.057	0.2674	22.63	0.0482996	2	1336.61	-0.0918761	30.3882	0
O60664	Perilipin-3 OS=Homo sapiens GN=PLIN3 PE=1 SV=3 - [PLIN3_HUMAN]	21.79	1.84	1	1	1	1	434	47.0459	5.43994
	A2	Sequence	# PSMs	# Proteins	# Protein Groups	Protein Group Accessions	Modifications	ΔCn	q-Value	PEP	IonScore	Exp Value	Charge	MH+ [Da]	ΔM [ppm]	RT [min]	# Missed Cleavages
	High	QEQSYFVR	1	1	1	O60664		0	0.078	0.3371	21.79	0.0589373	2	1056.51	-0.115014	28.5137	0
P08237	ATP-dependent 6-phosphofructokinase, muscle type OS=Homo sapiens GN=PFKM PE=1 SV=2 - [PFKAM_HUMAN]	21.6	1.03	1	1	1	1	780	85.1284	7.98682
	A2	Sequence	# PSMs	# Proteins	# Protein Groups	Protein Group Accessions	Modifications	ΔCn	q-Value	PEP	IonScore	Exp Value	Charge	MH+ [Da]	ΔM [ppm]	RT [min]	# Missed Cleavages
	High	IGLIQGNR	1	1	1	P08237		0	0.015	0.06389	21.6	0.0349375	2	870.515	-0.151412	28.7907	0
P61026	Ras-related protein Rab-10 OS=Homo sapiens GN=RAB10 PE=1 SV=1 - [RAB10_HUMAN]	21.19	6	1	1	1	1	200	22.5266	8.38232
	A2	Sequence	# PSMs	# Proteins	# Protein Groups	Protein Group Accessions	Modifications	ΔCn	q-Value	PEP	IonScore	Exp Value	Charge	MH+ [Da]	ΔM [ppm]	RT [min]	# Missed Cleavages
	High	TAATLATHELR	1	1	1	Q8N1G4		0	0.01	0.05043	21.26	0.0785578	2	1183.64	-1.1508	26.8894	0
P60981	Destrin OS=Homo sapiens GN=DSTN PE=1 SV=3 - [DEST_HUMAN]	0	7.27	1	1	1	1	165	18.4935	7.85498
	A2	Sequence	# PSMs	# Proteins	# Protein Groups	Protein Group Accessions	Modifications	ΔCn	q-Value	PEP	IonScore	Exp Value	Charge	MH+ [Da]	ΔM [ppm]	RT [min]	# Missed Cleavages
	High	TTTGSYIANR	1	1	1	P28072		0	0.045	0.2083	22.68	0.0596159	2	1083.54	0.632554	26.4886	0
P07741	Adenine phosphoribosyltransferase OS=Homo sapiens GN=APRT PE=1 SV=2 - [APT_HUMAN]	0	6.11	1	1	1	1	180	19.5954	6.02393
	A2	Sequence	# PSMs	# Proteins	# Protein Groups	Protein Group Accessions	Modifications	ΔCn	q-Value	PEP	IonScore	Exp Value	Charge	MH+ [Da]	ΔM [ppm]	RT [min]	# Missed Cleavages
	High	IQTQPGYANTLR	1	1	1	Q00325		0	0.027	0.1173	25.19	0.0591762	2	1361.72	-0.194428	29.3653	0
Q9H0U4	Ras-related protein Rab-1B OS=Homo sapiens GN=RAB1B PE=1 SV=1 - [RAB1B_HUMAN]	0	3.98	2	1	1	1	201	22.1572	5.73193
	A2	Sequence	# PSMs	# Proteins	# Protein Groups	Protein Group Accessions	Modifications	ΔCn	q-Value	PEP	IonScore	Exp Value	Charge	MH+ [Da]	ΔM [ppm]	RT [min]	# Missed Cleavages
	High	DVYTGDALR	1	1	1	P20618		0	0.009	0.04911	22.75	0.0668914	2	1009.5	1.30968	31.6552	0
P28072	Proteasome subunit beta type-6 OS=Homo sapiens GN=PSMB6 PE=1 SV=4 - [PSB6_HUMAN]	0	4.18	1	1	1	1	239	25.3414	4.91943
	A2	Sequence	# PSMs	# Proteins	# Protein Groups	Protein Group Accessions	Modifications	ΔCn	q-Value	PEP	IonScore	Exp Value	Charge	MH+ [Da]	ΔM [ppm]	RT [min]	# Missed Cleavages
	High	GPQVQQPPPSNR	1	1	1	Q15436		0	0.045	0.2181	22.82	0.101867	2	1304.67	-0.881532	26.0963	0
P20618	Proteasome subunit beta type-1 OS=Homo sapiens GN=PSMB1 PE=1 SV=2 - [PSB1_HUMAN]	0	3.73	1	1	1	1	241	26.4724	8.1333
	A2	Sequence	# PSMs	# Proteins	# Protein Groups	Protein Group Accessions	Modifications	ΔCn	q-Value	PEP	IonScore	Exp Value	Charge	MH+ [Da]	ΔM [ppm]	RT [min]	# Missed Cleavages
	High	aSGVQVADEVcR	1	1	1	P60981	N-Term(Acetyl); C11(Carbamidomethyl)	0	0.004	0.03827	20.98	0.0833904	2	1332.62	-1.1344	38.2104	0
Q15181	Inorganic pyrophosphatase OS=Homo sapiens GN=PPA1 PE=1 SV=2 - [IPYR_HUMAN]	0	3.11	1	1	1	1	289	32.6392	5.85889
	A2	Sequence	# PSMs	# Proteins	# Protein Groups	Protein Group Accessions	Modifications	ΔCn	q-Value	PEP	IonScore	Exp Value	Charge	MH+ [Da]	ΔM [ppm]	RT [min]	# Missed Cleavages
	High	AATSPALFNR	1	1	1	Q14204		0	0.051	0.2436	23.14	0.0812858	2	1047.56	0.400979	30.4478	0
Q00325	Phosphate carrier protein, mitochondrial OS=Homo sapiens GN=SLC25A3 PE=1 SV=2 - [MPCP_HUMAN]	0	3.31	1	1	1	1	362	40.0687	9.37842
	A2	Sequence	# PSMs	# Proteins	# Protein Groups	Protein Group Accessions	Modifications	ΔCn	q-Value	PEP	IonScore	Exp Value	Charge	MH+ [Da]	ΔM [ppm]	RT [min]	# Missed Cleavages
	High	AEAEAQAEELSFPR	1	1	1	P11498		0	0.083	0.3491	21.75	0.0745203	2	1547.73	-1.90654	36.5234	0
P00742	Coagulation factor X OS=Homo sapiens GN=F10 PE=1 SV=2 - [FA10_HUMAN]	0	1.84	1	1	1	1	488	54.6965	5.93506
	A2	Sequence	# PSMs	# Proteins	# Protein Groups	Protein Group Accessions	Modifications	ΔCn	q-Value	PEP	IonScore	Exp Value	Charge	MH+ [Da]	ΔM [ppm]	RT [min]	# Missed Cleavages
	High	mLEVPYVDR	1	1	1	P00742	M1(Oxidation)	0	0.083	0.3475	20.6	0.111919	2	1137.56	-3.40367	34.1048	0
Q01650	Large neutral amino acids transporter small subunit 1 OS=Homo sapiens GN=SLC7A5 PE=1 SV=2 - [LAT1_HUMAN]	0	3.55	1	1	1	1	507	54.9743	7.72314
	A2	Sequence	# PSMs	# Proteins	# Protein Groups	Protein Group Accessions	Modifications	ΔCn	q-Value	PEP	IonScore	Exp Value	Charge	MH+ [Da]	ΔM [ppm]	RT [min]	# Missed Cleavages
	High	GGPPGPPISR	1	1	1	Q04637		0	0.048	0.2398	22.38	0.0815115	2	934.509	-1.3123	27.6774	0
Q8N1G4	Leucine-rich repeat-containing protein 47 OS=Homo sapiens GN=LRRC47 PE=1 SV=1 - [LRC47_HUMAN]	0	1.89	1	1	1	1	583	63.4337	8.27979
	A2	Sequence	# PSMs	# Proteins	# Protein Groups	Protein Group Accessions	Modifications	ΔCn	q-Value	PEP	IonScore	Exp Value	Charge	MH+ [Da]	ΔM [ppm]	RT [min]	# Missed Cleavages
	High	AAPFSLEYR	1	1	1	Q15181		0	0.028	0.1451	22.77	0.0679052	2	1053.54	-0.450891	36.5446	0
Q15436	Protein transport protein Sec23A OS=Homo sapiens GN=SEC23A PE=1 SV=2 - [SC23A_HUMAN]	0	1.57	1	1	1	1	765	86.1053	7.07861
	A2	Sequence	# PSMs	# Proteins	# Protein Groups	Protein Group Accessions	Modifications	ΔCn	q-Value	PEP	IonScore	Exp Value	Charge	MH+ [Da]	ΔM [ppm]	RT [min]	# Missed Cleavages
	High	EVEmDAVGKDGR	1	1	1	P31327	M4(Oxidation)	0	0.052	0.2545	21.12	0.0734047	2	1321.6	-0.794984	25.1783	1
P11498	Pyruvate carboxylase, mitochondrial OS=Homo sapiens GN=PC PE=1 SV=2 - [PYC_HUMAN]	0	1.19	1	1	1	1	1178	129.551	6.84424
	A2	Sequence	# PSMs	# Proteins	# Protein Groups	Protein Group Accessions	Modifications	ΔCn	q-Value	PEP	IonScore	Exp Value	Charge	MH+ [Da]	ΔM [ppm]	RT [min]	# Missed Cleavages
	High	AEAEAGSPRPDPR	1	1	1	P58107		0	0.016	0.09247	21.99	0.0856918	2	1352.65	-1.23252	25.3215	0
Q5JU85	IQ motif and SEC7 domain-containing protein 2 OS=Homo sapiens OX=9606 GN=IQSEC2 PE=1 SV=2 - [IQEC2_HUMAN]	0	0.67	1	1	1	1	1488	162.683	8.55811
	A2	Sequence	# PSMs	# Proteins	# Protein Groups	Protein Group Accessions	Modifications	ΔCn	q-Value	PEP	IonScore	Exp Value	Charge	MH+ [Da]	ΔM [ppm]	RT [min]	# Missed Cleavages
	High	aDSELQLVEQR	1	1	1	P07741	N-Term(Acetyl)	0	0.015	0.08725	23.55	0.0638069	2	1329.66	-1.1543	45.7941	0
P31327	Carbamoyl-phosphate synthase [ammonia], mitochondrial OS=Homo sapiens GN=CPS1 PE=1 SV=2 - [CPSM_HUMAN]	0	0.8	1	1	1	1	1500	164.835	6.7417
	A2	Sequence	# PSMs	# Proteins	# Protein Groups	Protein Group Accessions	Modifications	ΔCn	q-Value	PEP	IonScore	Exp Value	Charge	MH+ [Da]	ΔM [ppm]	RT [min]	# Missed Cleavages
	High	TITSSYYR	1	2	1	Q9H0U4		0	0.028	0.1457	22.36	0.0708533	2	990.49	0.770758	27.2762	0
Q04637	Eukaryotic translation initiation factor 4 gamma 1 OS=Homo sapiens GN=EIF4G1 PE=1 SV=4 - [IF4G1_HUMAN]	0	0.63	1	1	1	1	1599	175.382	5.32568
	A2	Sequence	# PSMs	# Proteins	# Protein Groups	Protein Group Accessions	Modifications	ΔCn	q-Value	PEP	IonScore	Exp Value	Charge	MH+ [Da]	ΔM [ppm]	RT [min]	# Missed Cleavages
	High	NIDEHANEDVER	1	1	1	P61026		0	0.027	0.1241	21.19	0.0383965	2	1440.64	1.11269	26.1356	0
Q14204	Cytoplasmic dynein 1 heavy chain 1 OS=Homo sapiens GN=DYNC1H1 PE=1 SV=5 - [DYHC1_HUMAN]	0	0.22	1	1	1	1	4646	532.072	6.40479
	A2	Sequence	# PSMs	# Proteins	# Protein Groups	Protein Group Accessions	Modifications	ΔCn	q-Value	PEP	IonScore	Exp Value	Charge	MH+ [Da]	ΔM [ppm]	RT [min]	# Missed Cleavages
	High	SADGSAPAGEGEGVTLQR	1	1	1	Q01650		0	0	0.009809	21.4	0.0775146	2	1701.8	-1.82304	29.6372	0
P58107	Epiplakin OS=Homo sapiens OX=9606 GN=EPPK1 PE=1 SV=3 - [EPIPL_HUMAN]	0	1.28	1	1	1	1	5088	555.316	5.61768
	A2	Sequence	# PSMs	# Proteins	# Protein Groups	Protein Group Accessions	Modifications	ΔCn	q-Value	PEP	IonScore	Exp Value	Charge	MH+ [Da]	ΔM [ppm]	RT [min]	# Missed Cleavages
	High	QYRMnKNFER	1	1	1	Q5JU85	N5(Deamidated)	0	0.219	0.65	22.09	0.0509864	2	1386.64	-9.8413	26.7915	2
